# Supplementary material for: The modern spectrum of biopsy-proven renal disease in Chinese diabetic patients—a retrospective descriptive study
Source: PeerJ. 2018 Mar 27;6:e4522. doi: 10.7717/peerj.4522 (PMC5877445; doi:10.7717/peerj.4522)
Supplement: Supplemental Information 1 [file peerj-06-4522-s001.xlsx]

## Sheet: DM raw data
PCODE	Region	Province	Hosp.level	ID	Date	Gender	Age	CFA	ALB	Edema	HBP	SBP	DBP	Scr	eGFR	Uhemo	Upro	Uproa	Nephron	Diabetes	CKD	Diag	Diag2	Diag3	IMMF	IMMFA	IMMFB	IMMFC	IMMFD	IMMFE	IMMFF	IMMFG	IMMFH	IMMFHBC	IMMFHBS	IMMFI	IMMFIG1	IMMFIG2	IMMFIG3	IMMFIG4	IMMFIG5	IMMFJ	IMMFK	IMMFL	IMMFM	IMMFN	IMMFO	IMMFP	IMMFQ
KB080156	South China	Guangdong	3A	NA	2008-12-09	2	49	1	NA	1	NA	NA	NA	130	41.6018	NA	NA	NA	NA	TRUE	TRUE	28	NA	NA	NA	8	8	8	8	8	8	8	8	8	8	8	NA	NA	NA	NA	NA	8	8	8	8	8	8	8	8
KB090334	South China	Guangdong	3A	NA	2009-06-13	2	64	1	31	1	1	180	90	113	44.3544	6	NA	5.194	NA	TRUE	TRUE	28	NA	NA	NA	8	8	8	8	8	8	8	8	8	8	8	NA	NA	NA	NA	NA	8	8	8	8	8	8	8	8
KB090359	South China	Guangdong	3A	NA	2009-06-22	1	39	1	31.7	NA	1	229	155	714	7.55212	6	4	6.15	NA	TRUE	TRUE	2	28	33	NA	8	8	8	8	8	8	8	8	8	8	8	NA	NA	NA	NA	NA	8	8	8	8	8	8	8	8
KB090360	South China	Guangdong	3A	NA	2009-06-24	1	57	1	28.69	1	1	153	92	184	34.2856	NA	3	9.453	NA	TRUE	TRUE	28	NA	NA	NA	8	8	8	8	8	8	8	8	8	8	8	NA	NA	NA	NA	NA	8	8	8	8	8	8	8	8
KB090380	South China	Guangdong	3A	NA	2009-06-29	2	48	1	23.9	1	NA	NA	NA	80	75.3503	3	3	0.7	NA	TRUE	FALSE	28	NA	NA	NA	8	8	8	8	8	8	8	8	8	8	8	NA	NA	NA	NA	NA	8	8	8	8	8	8	8	8
KB090737	South China	Guangdong	3A	NA	2009-10-28	2	55	7	NA	NA	NA	NA	NA	86	65.729	4	6	NA	NA	TRUE	FALSE	2	NA	NA	NA	8	8	8	8	8	8	8	8	8	8	8	NA	NA	NA	NA	NA	8	8	8	8	8	8	8	8
KB100503	East China	Shandong	NA	NA	2010-04-09	1	29	5	NA	NA	2	NA	NA	64	125.776	3	2	2.02	17	TRUE	FALSE	2	NA	NA	NA	8	8	8	6	8	8	8	8	8	8	4	NA	NA	NA	NA	NA	6	3	8	6	8	8	8	8
KB100788	South China	Guangdong	3A	NA	2010-05-21	1	69	1	27.9	NA	1	179	93	164	36.2177	3	3	3.88	NA	TRUE	TRUE	28	NA	NA	NA	8	8	8	8	8	8	8	8	8	8	8	NA	NA	NA	NA	NA	8	8	8	8	8	8	8	8
KB100791	South China	Guangdong	3A	NA	2010-05-21	1	39	3	31.9	NA	NA	NA	NA	692	7.84335	6	5	NA	NA	TRUE	FALSE	2	NA	NA	NA	8	8	8	8	8	8	8	8	8	8	8	NA	NA	NA	NA	NA	8	8	8	8	8	8	8	8
KB100831	South China	Guangdong	2	NA	2010-05-28	1	52	4	27.6	NA	NA	NA	NA	185	35.2793	4	3	3.08	26	TRUE	TRUE	28	NA	NA	NA	8	8	8	6	8	8	8	8	8	8	6	NA	NA	NA	NA	NA	6	6	8	6	8	8	8	8
KB100836	South China	Guangdong	3A	NA	2010-05-28	1	38	1	34.2	NA	1	180	90	399	15.3697	5	4	NA	22	TRUE	TRUE	28	NA	NA	NA	8	8	8	6	8	8	8	8	8	8	6	NA	NA	NA	NA	NA	1	6	8	6	6	8	8	8
KB100983	South China	Guangdong	3A	NA	2010-06-19	1	37	1	20.7	NA	NA	NA	NA	84	101.821	3	4	23.508	NA	TRUE	FALSE	5	NA	NA	NA	8	8	8	8	8	8	8	8	8	8	8	NA	NA	NA	NA	NA	8	8	8	8	8	8	8	8
KB100993	Central China	Henan	3B	NA	2010-06-22	2	61	5	32.7	NA	NA	NA	NA	53.5	98.4149	3	3	1.668	1	TRUE	FALSE	2	NA	NA	NA	8	8	8	6	8	8	8	8	8	8	3	NA	NA	NA	NA	NA	6	1	8	6	8	8	8	8
KB101011	South China	Guangdong	3A	NA	2010-06-25	2	67	1	18.5	NA	NA	NA	NA	55	93.4987	6	4	0.117	16	TRUE	FALSE	1	NA	NA	NA	8	8	8	6	8	8	8	8	6	6	6	NA	NA	NA	NA	NA	6	6	8	6	6	8	8	8
KB101090	South China	Guangdong	2	NA	2010-07-06	2	43	1	30.2	NA	NA	NA	NA	52.2	112.587	1	5	5.42	9	TRUE	FALSE	28	NA	NA	NA	8	8	8	6	8	8	8	8	8	8	6	NA	NA	NA	NA	NA	6	6	8	6	8	8	8	8
KB101308	Central China	Henan	3A	NA	2010-07-29	1	62	1	27.2	NA	1	NA	NA	113.7	59.2391	5	3	5.232	13	TRUE	TRUE	20	NA	NA	NA	8	8	8	6	8	8	8	8	8	8	2	NA	NA	NA	NA	NA	1	1	8	6	8	8	8	8
KB101357	South China	Guangdong	2	NA	2010-08-04	2	74	6	NA	NA	NA	NA	NA	NA	NA	NA	NA	NA	4	TRUE	FALSE	28	NA	NA	NA	8	8	8	8	8	8	8	8	8	8	8	NA	NA	NA	NA	NA	8	8	8	8	8	8	8	8
KB101473	South China	Guangdong	3A	NA	2010-08-17	1	35	4	34.9	NA	1	NA	NA	676	8.29827	4	2	NA	NA	TRUE	TRUE	2	NA	NA	NA	8	8	8	8	8	8	8	8	8	8	8	NA	NA	NA	NA	NA	8	8	8	8	8	8	8	8
KB101496	South China	Guangdong	3A	NA	2010-08-17	1	47	1	NA	NA	NA	NA	NA	NA	NA	NA	NA	NA	NA	TRUE	FALSE	28	NA	NA	NA	8	8	8	8	8	8	8	8	8	8	8	NA	NA	NA	NA	NA	8	8	8	8	8	8	8	8
KB101511	South China	Guangdong	3A	NA	2010-08-18	1	66	2	NA	NA	NA	NA	NA	472	10.3044	NA	NA	NA	NA	TRUE	FALSE	1	60	NA	NA	8	8	8	8	8	8	8	8	8	8	8	NA	NA	NA	NA	NA	8	8	8	8	8	8	8	8
KB101563	Central China	Henan	NA	NA	2010-08-25	1	50	4	37	NA	NA	NA	NA	171	39.3495	6	3	NA	NA	TRUE	TRUE	2	NA	NA	NA	8	8	8	8	8	8	8	8	8	8	8	NA	NA	NA	NA	NA	8	8	8	8	8	8	8	8
KB101588	South China	Guangdong	3A	NA	2010-08-26	1	55	1	25.5	NA	NA	NA	NA	237	25.604	1	4	1.688	14	TRUE	TRUE	28	NA	NA	NA	8	8	8	6	8	8	8	8	8	8	6	NA	NA	NA	NA	NA	2	6	8	6	6	8	8	8
KB101614	Central China	Henan	3A	NA	2010-09-02	1	44	5	44	NA	NA	NA	NA	99	79.4718	3	1	NA	41	TRUE	FALSE	2	NA	NA	NA	8	8	8	6	8	8	8	8	8	8	3	NA	NA	NA	NA	NA	1	2	8	6	8	8	8	8
KB101627	Central China	Henan	3B	NA	2010-09-02	1	70	4	42.3	NA	NA	NA	NA	228	24.1476	5	NA	0.8	9	TRUE	TRUE	2	NA	NA	NA	8	8	8	6	8	8	8	8	6	6	3	NA	NA	NA	NA	NA	1	2	8	6	8	8	8	8
KB101630	Central China	Henan	3B	NA	2010-09-02	1	48	6	47.6	NA	1	NA	NA	49	122.829	6	2	0.89	12	TRUE	FALSE	6	NA	NA	NA	8	8	8	6	8	8	8	8	8	8	6	NA	NA	NA	NA	NA	6	6	8	6	8	8	8	8
KB101743	East China	Jiangsu	NA	NA	2010-09-15	1	38	5	NA	NA	2	NA	NA	NA	NA	2	2	NA	1	TRUE	FALSE	2	NA	NA	NA	8	8	8	6	8	8	8	8	8	8	4	NA	NA	NA	NA	NA	1	1	8	6	8	8	8	8
KB101763	South China	Guangdong	3A	NA	2010-09-17	2	57	1	14.4	NA	NA	NA	NA	456	8.62533	2	NA	8.748	15	TRUE	TRUE	28	NA	NA	NA	8	8	8	6	8	8	8	8	8	8	6	NA	NA	NA	NA	NA	1	6	8	6	8	8	8	8
KB101838	Central China	Henan	NA	NA	2010-09-26	2	47	1	NA	1	1	NA	NA	59.2	105.028	NA	NA	NA	10	TRUE	FALSE	32	NA	NA	NA	8	8	8	6	8	8	8	8	8	8	6	NA	NA	NA	NA	NA	1	6	8	6	8	8	8	8
KB102003	Central China	Henan	3A	NA	2010-10-16	1	43	1	NA	1	1	164	94	101	78.12	NA	NA	NA	NA	TRUE	FALSE	28	NA	NA	NA	8	8	8	8	8	8	8	8	8	8	8	NA	NA	NA	NA	NA	8	8	8	8	8	8	8	8
KB102011	East China	Shandong	NA	NA	2010-10-17	2	40	1	26.7	1	1	NA	NA	160	34.4783	1	3	NA	12	TRUE	TRUE	28	NA	NA	NA	8	8	8	6	8	8	8	8	8	8	6	NA	NA	NA	NA	NA	2	2	8	6	8	8	8	8
KB102064	Southwest China	Yunnan	NA	NA	2010-10-23	1	45	4	41.7	2	2	NA	NA	160	44.1677	6	6	0.97	15	TRUE	TRUE	1	NA	NA	NA	8	8	8	6	8	8	8	8	8	8	6	NA	NA	NA	NA	NA	6	6	8	6	8	8	8	8
KB102108	South China	Guangdong	3A	NA	2010-10-26	1	50	6	32.4	1	2	NA	NA	124	58.0343	NA	3	3.193	NA	TRUE	TRUE	28	NA	NA	NA	8	8	8	8	8	8	8	8	8	8	8	NA	NA	NA	NA	NA	8	8	8	8	8	8	8	8
KB102110	South China	Guangdong	3A	NA	2010-10-26	2	58	5	33.7	2	1	NA	NA	95	57.0618	4	3	1.8	NA	TRUE	TRUE	2	NA	NA	NA	8	8	8	8	8	8	8	8	8	8	8	NA	NA	NA	NA	NA	8	8	8	8	8	8	8	8
KB102149	East China	Shandong	NA	NA	2010-10-29	2	47	1	25.7	1	1	175	85	275.3	17.0312	NA	3	12.63	24	TRUE	TRUE	28	NA	NA	NA	8	8	8	6	8	8	8	8	8	8	6	NA	NA	NA	NA	NA	2	6	8	6	8	8	8	8
KB102168	East China	Shandong	NA	NA	2010-10-30	1	69	1	18.3	1	2	NA	NA	NA	NA	6	3	4.9	12	TRUE	FALSE	1	NA	NA	NA	8	8	8	6	8	8	8	8	8	8	6	NA	NA	NA	NA	NA	6	6	8	6	8	8	8	8
KB102224	South China	Guangdong	3A	NA	2010-11-04	1	51	1	23.5	1	2	NA	NA	207	31.0151	1	4	NA	20	TRUE	TRUE	28	NA	NA	NA	8	8	8	6	8	8	8	8	6	6	6	NA	NA	NA	NA	NA	1	6	8	6	6	8	8	8
KB102231	Central China	Henan	NA	NA	2010-11-05	2	48	6	27.7	2	2	NA	NA	38	120.67	6	2	3.13	7	TRUE	FALSE	28	NA	NA	NA	8	8	8	6	8	8	8	8	8	8	6	NA	NA	NA	NA	NA	1	1	8	6	8	8	8	8
KB102234	East China	Jiangsu	NA	NA	2010-11-05	1	38	5	24.8	2	1	NA	NA	79	108.282	3	2	NA	22	TRUE	FALSE	20	NA	NA	NA	8	8	8	6	8	8	8	8	8	8	4	NA	NA	NA	NA	NA	1	4	8	6	8	8	8	8
KB102240	South China	Guangdong	2	NA	2010-11-05	1	39	6	52.1	2	2	NA	NA	95	86.5211	NA	2	2.4	11	TRUE	FALSE	28	NA	NA	NA	8	8	8	6	8	8	8	8	8	8	6	NA	NA	NA	NA	NA	6	6	8	6	8	8	8	8
KB102247	Central China	Henan	NA	NA	2010-11-05	2	35	1	24.7	1	1	156	100	92	69.7206	3	3	4.26	NA	TRUE	FALSE	28	NA	NA	NA	8	8	8	8	8	8	8	8	8	8	8	NA	NA	NA	NA	NA	8	8	8	8	8	8	8	8
KB102322	Central China	Henan	NA	NA	2010-11-08	2	44	1	26.2	1	1	NA	NA	100.9	58.5355	5	3	3.677	20	TRUE	TRUE	28	NA	NA	NA	8	8	8	6	8	8	8	8	8	8	6	NA	NA	NA	NA	NA	2	6	8	6	8	8	8	8
KB102325	South China	Guangdong	3A	NA	2010-11-17	2	51	5	25	1	2	NA	NA	94	60.7095	2	3	3.332	NA	TRUE	FALSE	28	NA	NA	NA	8	8	8	8	8	8	8	8	8	8	8	NA	NA	NA	NA	NA	8	8	8	8	8	8	8	8
KB102528	Central China	Henan	NA	NA	2010-11-26	2	36	1	NA	1	2	NA	NA	42	127.031	NA	NA	NA	17	TRUE	FALSE	5	NA	NA	NA	8	8	8	3	8	8	8	8	8	8	6	NA	NA	NA	NA	NA	6	2	8	6	8	8	8	8
KB102553	Central China	Henan	NA	NA	2010-11-29	1	50	6	NA	1	1	NA	NA	NA	NA	6	3	2.33	NA	TRUE	FALSE	82	NA	NA	NA	8	8	8	8	8	8	8	8	8	8	8	NA	NA	NA	NA	NA	8	8	8	8	8	8	8	8
KB102613	South China	Guangdong	3A	NA	2010-12-02	2	44	1	NA	1	1	153	79	458	9.40021	1	3	3.748	NA	TRUE	TRUE	28	NA	NA	NA	8	8	8	8	8	8	8	8	8	8	8	NA	NA	NA	NA	NA	8	8	8	8	8	8	8	8
KB102626	South China	Guangdong	3A	NA	2010-12-03	2	33	5	30.6	NA	2	NA	NA	37.9	134.196	2	3	NA	8	TRUE	FALSE	5	NA	NA	NA	8	8	8	3	8	8	8	8	8	8	6	NA	NA	NA	NA	NA	1	1	8	6	8	8	8	8
KB102638	Central China	Henan	NA	NA	2010-12-06	2	31	6	37	1	1	NA	NA	45.2	128.431	6	2	NA	15	TRUE	FALSE	28	NA	NA	NA	8	8	8	6	8	8	8	8	8	8	6	NA	NA	NA	NA	NA	1	6	8	6	8	8	8	8
KB102679	East China	Zhejiang	NA	NA	2010-12-09	1	41	1	NA	1	2	NA	NA	88	93.5856	NA	NA	NA	4	TRUE	FALSE	5	NA	NA	NA	8	8	8	4	8	8	8	8	8	8	6	NA	NA	NA	NA	NA	6	2	8	6	8	8	8	8
KB102712	Central China	Henan	NA	NA	2010-12-13	1	42	1	22.2	1	1	NA	NA	100	79.6228	NA	3	NA	NA	TRUE	FALSE	4	NA	NA	NA	8	8	8	8	8	8	8	8	8	8	8	NA	NA	NA	NA	NA	8	8	8	8	8	8	8	8
KB102736	Southwest China	Yunnan	NA	NA	2010-12-16	1	37	4	36.7	1	2	NA	NA	152	49.7099	6	2	0.56	10	TRUE	TRUE	1	NA	NA	NA	8	8	8	6	8	8	8	8	8	8	6	NA	NA	NA	NA	NA	1	6	8	6	8	8	8	8
KB102780	Southwest China	Yunnan	NA	NA	2010-12-21	2	48	1	22	1	1	NA	NA	268	17.4705	5	1	5.555	27	TRUE	TRUE	28	NA	NA	NA	8	8	8	6	8	8	8	8	8	8	6	NA	NA	NA	NA	NA	2	1	8	1	8	8	8	8
KB102821	Southwest China	Yunnan	NA	NA	2010-12-24	1	73	1	NA	1	2	NA	NA	76	86.0377	NA	NA	NA	37	TRUE	FALSE	5	NA	NA	NA	8	8	8	4	8	8	8	8	8	8	6	NA	NA	NA	NA	NA	1	3	8	6	8	8	8	8
KB102829	South China	Guangdong	2	NA	2010-12-25	2	62	7	NA	2	1	NA	NA	70	80.2577	2	6	NA	17	TRUE	FALSE	57	NA	NA	NA	8	8	8	6	8	8	8	8	8	8	6	NA	NA	NA	NA	NA	6	6	8	6	8	8	8	8
KB110021	Central China	Henan	NA	NA	2010-12-29	1	74	1	NA	1	2	NA	NA	107.6	58.204	NA	NA	NA	6	TRUE	TRUE	5	NA	NA	NA	8	8	8	3	8	8	8	8	8	8	6	NA	NA	NA	NA	NA	6	3	8	6	8	8	8	8
KB110118	Central China	Henan	NA	NA	2011-01-08	1	43	6	48.2	NA	2	NA	NA	78.4	104.873	6	1	0.591	7	TRUE	FALSE	28	NA	NA	NA	8	8	8	6	8	8	8	8	8	8	6	NA	NA	NA	NA	NA	1	6	8	6	8	8	8	8
KB110176	South China	Guangdong	2	NA	2011-01-14	2	56	4	NA	1	2	NA	NA	290	15.0133	NA	NA	NA	5	TRUE	TRUE	28	NA	NA	NA	8	8	8	6	8	8	8	8	8	8	6	NA	NA	NA	NA	NA	2	1	8	6	8	8	8	8
KB110383	South China	Guangdong	3A	NA	2011-02-17	2	55	6	46.7	NA	NA	NA	NA	106	51.0471	6	2	NA	4	TRUE	TRUE	28	NA	NA	2	8	8	8	6	8	8	8	8	8	8	6	NA	NA	NA	NA	NA	6	6	8	6	8	8	8	8
KB110398	Central China	Henan	3B	NA	2011-02-18	1	48	5	44.1	NA	NA	NA	NA	69.9	106.143	1	1	NA	16	TRUE	FALSE	28	NA	NA	2	8	8	8	6	8	8	8	8	8	8	6	NA	NA	NA	NA	NA	6	6	8	6	8	8	8	8
KB110437	South China	Guangdong	3A	NA	2011-02-21	2	63	1	24.4	NA	NA	NA	NA	70	79.6959	2	3	3.58	1	TRUE	FALSE	5	NA	NA	2	8	8	8	4	8	8	8	8	8	8	6	NA	NA	NA	NA	NA	6	3	8	6	8	8	8	8
KB110448	South China	Guangdong	3A	NA	2011-02-22	2	58	1	25.5	NA	NA	NA	NA	60	96.7899	4	4	6.42	NA	TRUE	FALSE	5	NA	NA	2	8	8	8	8	8	8	8	8	8	8	8	NA	NA	NA	NA	NA	8	8	8	8	8	8	8	8
KB110462	East China	Zhejiang	3A	NA	2011-02-23	2	53	1	19.8	NA	2	NA	NA	156	32.4474	5	3	5.82	11	TRUE	TRUE	28	NA	NA	2	8	8	8	6	8	8	8	8	8	8	6	NA	NA	NA	NA	NA	2	6	8	6	8	8	8	8
KB110480	South China	Guangdong	3A	NA	2011-02-24	1	31	1	20.7	NA	NA	NA	NA	231	31.26	1	4	2.53	43	TRUE	TRUE	28	NA	NA	2	8	8	8	2	8	8	8	8	8	8	6	NA	NA	NA	NA	NA	2	6	8	6	6	8	8	8
KB110609	Central China	Henan	3B	NA	2011-03-04	1	48	6	45.3	NA	2	NA	NA	53.7	118.291	6	3	2.99	11	TRUE	FALSE	1	NA	NA	2	8	8	8	6	8	8	8	8	8	8	6	NA	NA	NA	NA	NA	6	6	8	6	8	8	8	8
KB110628	Central China	Henan	3A	NA	2011-03-04	1	56	1	19.8	NA	2	NA	NA	90	81.9687	6	3	3.53	NA	TRUE	FALSE	5	NA	NA	2	8	8	8	8	8	8	8	8	8	8	8	NA	NA	NA	NA	NA	8	8	8	8	8	8	8	8
KB110663	South China	Guangdong	3A	NA	2011-03-08	2	52	6	22.9	NA	NA	NA	NA	105	52.7351	6	1	NA	19	TRUE	TRUE	28	NA	NA	2	8	8	8	6	8	8	8	8	8	8	6	NA	NA	NA	NA	NA	6	6	8	6	8	8	8	8
KB110676	South China	Guangdong	2	NA	2011-03-09	1	32	1	NA	NA	1	154	97	NA	NA	2	2	NA	13	TRUE	FALSE	28	NA	NA	2	8	8	8	6	8	8	8	8	8	8	6	NA	NA	NA	NA	NA	1	6	8	6	8	8	8	8
KB110690	North China	Tianjin	2	NA	2011-03-10	1	48	6	NA	NA	2	NA	NA	NA	NA	6	1	NA	11	TRUE	FALSE	6	NA	NA	2	8	8	8	6	8	8	8	8	8	8	6	NA	NA	NA	NA	NA	6	6	8	6	8	8	8	8
KB110731	South China	Guangxi	2	NA	2011-03-12	2	62	7	41.7	NA	NA	NA	NA	62	92.9413	2	6	NA	15	TRUE	FALSE	2	NA	NA	2	8	8	8	6	8	8	8	8	8	8	3	NA	NA	NA	NA	NA	1	2	8	6	8	8	8	8
KB110788	South China	Guangdong	3A	NA	2011-03-16	1	56	1	25.5	NA	1	150	90	116	60.3111	1	3	6.04	NA	TRUE	FALSE	28	NA	NA	2	8	8	8	8	8	8	8	8	8	8	8	NA	NA	NA	NA	NA	8	8	8	8	8	8	8	8
KB110795	Central China	Henan	3B	NA	2011-03-17	2	51	6	39.9	NA	NA	NA	NA	45.2	111.598	6	2	1.98	9	TRUE	FALSE	28	NA	NA	2	8	8	8	6	8	8	8	8	6	6	6	NA	NA	NA	NA	NA	6	6	8	6	8	8	8	8
KB110803	South China	Guangdong	3A	NA	2011-03-17	2	43	1	29.6	NA	NA	NA	NA	88	69.5497	3	3	4.7	13	TRUE	FALSE	2	NA	NA	2	8	8	8	6	8	8	8	8	8	8	3	NA	NA	NA	NA	NA	1	1	8	6	8	8	8	8
KB110810	South China	Guangdong	3A	NA	2011-03-17	1	73	4	36.2	NA	1	160	90	186	30.2429	6	4	3.52	14	TRUE	TRUE	28	NA	NA	2	8	8	8	6	8	8	8	8	6	6	6	NA	NA	NA	NA	NA	2	2	8	1	6	8	8	8
KB110813	South China	Guangdong	3A	NA	2011-03-17	1	43	1	27	NA	NA	NA	NA	73	107.994	1	4	10.7	26	TRUE	FALSE	28	NA	NA	2	8	8	8	6	8	8	8	8	6	6	6	NA	NA	NA	NA	NA	6	6	8	6	6	8	8	8
KB110879	East China	Shandong	2	NA	2011-03-22	1	47	1	NA	NA	2	NA	NA	NA	NA	3	3	NA	33	TRUE	FALSE	5	NA	NA	2	8	8	8	4	8	8	8	8	8	8	6	NA	NA	NA	NA	NA	1	3	8	6	8	8	8	8
KB110966	Central China	Henan	NA	NA	2011-03-28	2	68	1	28	NA	1	180	90	73	73.1389	6	3	NA	40	TRUE	FALSE	5	NA	NA	2	8	8	8	3	8	8	8	8	8	8	6	NA	NA	NA	NA	NA	1	3	8	6	8	8	8	8
KB111031	South China	Guangdong	3A	NA	2011-03-30	1	54	4	25.1	NA	2	NA	NA	543.7	9.44885	3	1	0.92	NA	TRUE	TRUE	28	NA	NA	2	8	8	8	8	8	8	8	8	8	8	8	NA	NA	NA	NA	NA	8	8	8	8	8	8	8	8
KB111051	South China	Guangdong	3A	NA	2011-03-31	2	44	6	39.2	NA	NA	NA	NA	74	85.1575	6	1	0.596	23	TRUE	FALSE	2	NA	NA	2	8	8	8	6	8	8	8	8	8	8	4	NA	NA	NA	NA	NA	1	3	8	6	8	8	8	8
KB111055	South China	Guangdong	3B	NA	2011-03-31	2	53	1	16.5	NA	2	NA	NA	60	100.25	2	3	17.6	8	TRUE	FALSE	5	NA	NA	2	8	8	8	4	8	8	8	8	8	8	6	NA	NA	NA	NA	NA	1	2	8	1	8	8	8	8
KB111130	South China	Guangdong	2	NA	2011-04-07	2	50	3	17	NA	NA	NA	NA	203	24.1022	2	1	0.3	11	TRUE	FALSE	1	NA	NA	2	8	8	8	6	8	8	8	8	8	8	6	NA	NA	NA	NA	NA	6	6	8	6	8	8	8	8
KB111154	South China	Guangdong	2	NA	2011-04-08	1	47	4	20	NA	NA	NA	NA	493.2	11.1665	2	2	3.267	9	TRUE	TRUE	28	NA	NA	2	8	8	8	6	8	8	8	8	6	6	6	NA	NA	NA	NA	NA	2	6	8	6	8	8	8	8
KB111159	South China	Guangdong	3A	NA	2011-04-08	1	34	1	22	NA	1	150	90	78	111.952	2	3	1.447	NA	TRUE	FALSE	28	NA	NA	2	8	8	8	8	8	8	8	8	8	8	8	NA	NA	NA	NA	NA	8	8	8	8	8	8	8	8
KB111220	South China	Guangdong	3A	NA	2011-04-12	2	44	1	NA	NA	2	NA	NA	63	103.448	6	3	2.253	NA	TRUE	FALSE	1	NA	NA	2	8	8	8	8	8	8	8	8	8	8	8	NA	NA	NA	NA	NA	8	8	8	8	8	8	8	8
KB111257	South China	Guangdong	3A	NA	2011-04-14	2	54	1	23	NA	NA	NA	NA	177	27.6577	6	3	4.281	17	TRUE	TRUE	28	NA	NA	2	8	8	8	6	8	8	8	8	6	6	6	NA	NA	NA	NA	NA	2	1	8	6	6	8	8	8
KB111266	Central China	Henan	3B	NA	2011-04-15	2	49	4	17.8	NA	NA	NA	NA	144.8	36.5175	6	3	NA	5	TRUE	TRUE	28	NA	NA	2	8	8	8	1	8	8	8	8	8	8	6	NA	NA	NA	NA	NA	6	6	8	6	8	8	8	8
KB111278	South China	Guangdong	3B	NA	2011-04-15	2	59	4	38.7	NA	NA	NA	NA	256.8	17.0279	2	2	1.5	22	TRUE	TRUE	28	63	NA	2	8	8	8	6	8	8	8	8	8	8	6	NA	NA	NA	NA	NA	1	6	8	6	8	8	8	8
KB111320	South China	Guangdong	2	NA	2011-04-16	1	46	4	31	NA	NA	NA	NA	544	9.98839	6	3	6.965	10	TRUE	TRUE	28	NA	NA	2	8	8	8	6	8	8	8	8	8	8	6	NA	NA	NA	NA	NA	1	6	8	6	8	8	8	8
KB111349	Central China	Hunan	3A	NA	2011-04-19	2	24	5	NA	NA	NA	NA	NA	54	127.236	3	3	NA	NA	TRUE	FALSE	82	NA	NA	2	8	8	8	8	8	8	8	8	8	8	8	NA	NA	NA	NA	NA	8	8	8	8	8	8	8	8
KB111385	Southwest China	Yunnan	3A	NA	2011-04-21	2	47	4	31.1	NA	NA	NA	NA	331	13.6301	1	2	2.54	22	TRUE	TRUE	28	NA	NA	2	8	8	8	6	8	8	8	8	8	8	6	NA	NA	NA	NA	NA	2	6	8	6	8	8	8	8
KB111386	Southwest China	Yunnan	3A	NA	2011-04-21	1	42	1	26.5	NA	NA	NA	NA	124	61.389	2	2	5.03	1	TRUE	FALSE	20	NA	NA	2	8	8	8	6	8	8	8	8	8	8	4	NA	NA	NA	NA	NA	2	2	8	6	8	8	8	8
KB111388	Southwest China	Yunnan	3A	NA	2011-04-21	1	48	1	34.6	NA	NA	NA	NA	94	82.2662	2	NA	5.91	19	TRUE	FALSE	5	NA	NA	2	8	8	8	4	8	8	8	8	8	8	3	NA	NA	NA	NA	NA	2	3	8	6	8	8	8	8
KB111398	South China	Guangdong	3A	NA	2011-04-21	2	46	1	30.5	NA	NA	NA	NA	44.5	116.182	2	3	NA	16	TRUE	FALSE	1	NA	NA	2	8	8	8	6	8	8	8	8	8	8	6	NA	NA	NA	NA	NA	1	6	8	6	8	8	8	8
KB111522	South China	Guangdong	2	NA	2011-04-28	2	49	1	NA	NA	NA	NA	NA	120	45.829	6	4	5.2	7	TRUE	TRUE	28	NA	NA	2	8	8	8	6	8	8	8	8	8	8	6	NA	NA	NA	NA	NA	6	6	8	6	8	8	8	8
KB111553	East China	Shandong	3A	NA	2011-04-29	2	48	1	NA	NA	NA	NA	NA	NA	NA	NA	NA	NA	8	TRUE	FALSE	2	NA	NA	2	8	8	8	6	8	8	8	8	8	8	4	NA	NA	NA	NA	NA	1	4	8	6	8	8	8	8
KB111592	East China	Shandong	3A	NA	2011-04-30	1	65	2	18.9	NA	NA	NA	NA	241.9	23.2838	6	3	20.9	3	TRUE	FALSE	28	60	NA	2	8	8	8	6	8	8	8	8	8	8	6	NA	NA	NA	NA	NA	1	6	8	6	8	8	8	8
KB111823	East China	Shandong	2	NA	2011-05-13	2	58	1	19.5	NA	NA	NA	NA	35	115.57	4	3	7.14	17	TRUE	FALSE	28	NA	NA	2	8	8	8	6	8	8	8	8	8	8	6	NA	NA	NA	NA	NA	2	6	8	6	8	8	8	8
KB111985	Southwest China	Sichuan	3A	NA	2011-05-24	1	45	5	42.8	NA	NA	NA	NA	39.1	137.638	2	3	1.08	14	TRUE	FALSE	2	NA	NA	2	8	8	8	6	8	8	8	8	8	8	2	NA	NA	NA	NA	NA	6	6	8	6	8	8	8	8
KB111992	South China	Guangdong	3A	NA	2011-05-24	1	48	5	26	NA	NA	NA	NA	74.2	103.57	2	3	2.4	37	TRUE	FALSE	5	NA	NA	2	8	8	8	4	8	8	8	8	8	8	6	NA	NA	NA	NA	NA	2	3	8	6	8	8	8	8
KB112020	South China	Guangdong	3A	NA	2011-05-25	2	40	5	61.5	NA	1	144	93	34	132.403	1	4	3.063	NA	TRUE	FALSE	5	NA	NA	2	8	8	8	8	8	8	8	8	8	8	8	NA	NA	NA	NA	NA	8	8	8	8	8	8	8	8
KB112078	South China	Guangdong	3A	NA	2011-05-27	2	42	1	21.5	NA	1	140	88	46	118.197	1	1	4.454	NA	TRUE	FALSE	19	NA	NA	2	8	8	8	8	8	8	8	8	8	8	8	NA	NA	NA	NA	NA	8	8	8	8	8	8	8	8
KB112121	East China	Shandong	3A	NA	2011-06-01	1	58	1	21	NA	NA	NA	NA	70	98.8847	6	4	NA	24	TRUE	FALSE	5	NA	NA	2	8	8	8	3	8	8	8	8	8	8	6	NA	NA	NA	NA	NA	1	1	8	6	8	8	8	8
KB112155	South China	Guangdong	3A	NA	2011-06-01	2	53	4	NA	NA	1	160	90	176	28.0441	2	3	3.76	14	TRUE	TRUE	28	NA	NA	2	8	8	8	6	8	8	8	8	8	8	6	NA	NA	NA	NA	NA	1	6	8	6	8	8	8	8
KB112301	South China	Guangdong	2	NA	2011-06-09	1	63	6	39	NA	NA	NA	NA	76	92.2989	6	5	0.168	6	TRUE	FALSE	32	NA	NA	2	8	8	8	6	8	8	8	8	8	8	6	NA	NA	NA	NA	NA	1	6	8	6	8	8	8	8
KB112355	South China	Guangdong	3A	NA	2011-06-14	1	40	5	45.1	NA	NA	NA	NA	92.6	88.6148	2	1	NA	28	TRUE	FALSE	28	NA	NA	2	8	8	8	6	8	8	8	8	8	8	6	NA	NA	NA	NA	NA	1	6	8	6	8	8	8	8
KB112409	South China	Guangdong	3A	NA	2011-06-15	2	73	1	17.2	NA	NA	NA	NA	NA	NA	1	3	6	NA	TRUE	FALSE	1	NA	NA	2	8	8	8	8	8	8	8	8	8	8	8	NA	NA	NA	NA	NA	8	8	8	8	8	8	8	8
KB112445	North China	Tianjin	3A	NA	2011-06-15	2	54	1	19.6	NA	NA	NA	NA	67	89.5142	6	3	6.59	22	TRUE	FALSE	28	NA	NA	2	8	8	8	6	8	8	8	8	8	8	6	NA	NA	NA	NA	NA	2	6	8	6	8	8	8	8
KB112511	South China	Guangxi	2	NA	2011-06-21	2	47	1	31.5	NA	1	170	120	107.9	52.8504	3	3	6.44	13	TRUE	TRUE	2	NA	NA	2	8	8	8	6	8	8	8	8	8	8	3	NA	NA	NA	NA	NA	1	1	6	6	6	8	8	8
KB112656	Central China	Henan	3B	NA	2011-06-28	2	75	1	18.7	NA	NA	NA	NA	121.2	37.7221	3	3	NA	14	TRUE	TRUE	1	60	NA	2	8	8	8	6	8	8	8	8	8	8	6	NA	NA	NA	NA	NA	1	6	8	6	8	8	8	8
KB112675	Central China	Henan	2	NA	2011-06-28	2	52	1	23.7	NA	NA	NA	NA	NA	NA	1	3	1.49	NA	TRUE	FALSE	28	NA	NA	2	8	8	8	8	8	8	8	8	8	8	8	NA	NA	NA	NA	NA	8	8	8	8	8	8	8	8
KB112687	Central China	Henan	2	NA	2011-06-29	1	26	6	68.7	NA	2	NA	NA	70.4	123.52	6	2	NA	21	TRUE	FALSE	6	NA	NA	2	8	8	8	6	8	8	8	8	6	6	6	NA	NA	NA	NA	NA	6	6	8	6	8	8	8	8
KB112693	South China	Guangdong	3A	NA	2011-06-30	1	67	1	31.1	NA	1	160	95	111	58.8808	5	4	NA	13	TRUE	TRUE	28	NA	NA	2	8	8	8	6	8	8	8	8	6	6	6	NA	NA	NA	NA	NA	2	6	8	6	6	8	8	8
KB112715	East China	Zhejiang	3B	NA	2011-06-30	1	58	1	31.8	NA	1	183	116	87	84.2067	4	2	6.67	NA	TRUE	FALSE	28	NA	NA	2	8	8	8	6	8	8	8	8	8	8	6	NA	NA	NA	NA	NA	2	6	8	6	8	8	8	8
KB112779	Southwest China	Yunnan	3A	NA	2011-07-06	2	60	6	24.6	NA	NA	NA	NA	53	99.4153	6	3	2.33	14	TRUE	FALSE	5	NA	NA	2	8	8	8	3	8	8	8	8	8	8	6	NA	NA	NA	NA	NA	1	2	8	6	8	8	8	8
KB112827	South China	Guangdong	3A	NA	2011-07-07	2	46	7	42.1	NA	NA	NA	NA	77	80.0304	4	5	0.925	5	TRUE	FALSE	28	NA	NA	2	8	8	8	6	8	8	8	8	8	8	6	NA	NA	NA	NA	NA	6	6	8	6	8	8	8	8
KB112873	East China	Shandong	3A	NA	2011-07-08	1	57	1	32.3	NA	1	160	80	118.1	58.6039	NA	3	5.714	12	TRUE	TRUE	28	NA	NA	2	8	8	8	6	8	8	8	8	8	8	5	NA	NA	NA	NA	NA	6	6	8	6	8	8	8	8
KB112877	Central China	Henan	3A	NA	2011-07-08	1	29	5	44.4	NA	NA	NA	NA	63.6	126.1	6	5	1.066	13	TRUE	FALSE	28	NA	NA	2	8	8	8	6	8	8	8	8	8	8	6	NA	NA	NA	NA	NA	1	6	8	6	8	8	8	8
KB112970	East China	Zhejiang	3B	NA	2011-07-12	1	58	1	28.8	NA	NA	NA	NA	69	99.4712	6	3	NA	6	TRUE	FALSE	5	NA	NA	2	8	8	8	4	8	8	8	8	6	6	6	NA	NA	NA	NA	NA	1	1	8	6	8	8	8	8
KB113005	East China	Anhui	3A	NA	2011-07-15	2	58	1	22.2	NA	NA	NA	NA	35	115.57	NA	3	NA	14	TRUE	FALSE	1	NA	NA	2	8	8	8	6	8	8	8	8	8	8	6	NA	NA	NA	NA	NA	6	6	8	6	8	8	8	8
KB113010	Central China	Henan	3B	NA	2011-07-14	1	60	4	30.9	NA	NA	NA	NA	150.4	42.8382	NA	3	1.1	30	TRUE	TRUE	2	NA	NA	2	8	8	8	6	8	8	8	8	8	8	2	NA	NA	NA	NA	NA	6	2	8	6	8	8	8	8
KB113042	East China	Shandong	3A	NA	2011-07-15	2	24	6	25	NA	1	145	105	49.5	130.931	5	2	NA	10	TRUE	FALSE	28	NA	NA	2	8	8	8	6	8	8	8	8	8	8	6	NA	NA	NA	NA	NA	6	6	8	6	8	8	8	8
KB113080	South China	Guangdong	3B	NA	2011-07-19	1	65	4	49.8	NA	NA	NA	NA	183	32.6262	6	6	NA	20	TRUE	TRUE	28	NA	NA	2	8	8	8	6	8	8	8	8	8	8	6	NA	NA	NA	NA	NA	6	6	8	6	8	8	8	8
KB113106	South China	Guangdong	3A	NA	2011-07-20	1	62	6	37.7	NA	NA	NA	NA	NA	NA	NA	NA	6.1	NA	TRUE	FALSE	19	NA	NA	2	8	8	8	8	8	8	8	8	8	8	8	NA	NA	NA	NA	NA	8	8	8	8	8	8	8	8
KB113230	North China	Hebei	3B	NA	2011-07-25	1	57	1	20	NA	NA	NA	NA	75	96.7977	NA	3	NA	39	TRUE	FALSE	5	NA	NA	2	8	8	8	3	8	8	8	8	8	8	6	NA	NA	NA	NA	NA	1	3	8	6	8	8	8	8
KB113285	South China	Guangdong	3B	NA	2011-07-28	1	63	4	29.6	NA	NA	NA	NA	187	32.2341	2	3	NA	6	TRUE	TRUE	28	NA	NA	2	8	8	8	6	8	8	8	8	8	8	6	NA	NA	NA	NA	NA	2	6	8	6	8	8	8	8
KB113384	South China	Guangdong	3A	NA	2011-08-02	1	58	1	23.7	1	NA	NA	NA	NA	NA	6	3	10.238	12	TRUE	FALSE	28	NA	NA	NA	8	8	8	6	8	8	8	8	8	8	6	NA	NA	NA	NA	NA	6	6	8	6	8	8	8	8
KB113385	South China	Guangdong	3A	NA	2011-08-02	2	67	1	25.9	NA	NA	NA	NA	143	32.6705	NA	3	NA	26	TRUE	TRUE	28	NA	NA	2	8	8	8	6	8	8	8	8	8	8	6	NA	NA	NA	NA	NA	2	6	8	6	6	8	8	8
KB113433	South China	Guangdong	3A	NA	2011-08-04	2	51	2	18.8	NA	NA	NA	NA	192	25.601	4	3	4.701	2	TRUE	FALSE	1	60	NA	2	8	8	8	6	8	8	8	8	8	8	6	NA	NA	NA	NA	NA	6	6	8	6	8	8	8	8
KB113445	East China	Zhejiang	3A	NA	2011-08-04	2	35	1	33.9	NA	NA	NA	NA	466	9.80623	1	3	6.282	15	TRUE	TRUE	2	NA	NA	2	8	8	8	6	8	8	8	8	8	8	2	NA	NA	NA	NA	NA	1	1	8	6	8	8	8	8
KB113575	South China	Guangdong	3B	NA	2011-08-12	2	62	7	NA	NA	NA	NA	NA	90	59.2286	4	6	NA	17	TRUE	TRUE	2	NA	NA	2	6	6	8	6	8	8	8	8	8	8	2	NA	NA	NA	NA	NA	1	2	8	6	8	8	8	8
KB113674	East China	Anhui	3A	NA	2011-08-15	1	54	1	30.9	NA	1	169	54	102	71.4547	4	3	7.48	10	TRUE	FALSE	28	NA	NA	2	8	8	8	6	8	8	8	8	6	6	6	NA	NA	NA	NA	NA	6	6	8	6	8	8	8	8
KB113789	East China	Shandong	3A	NA	2011-08-19	2	38	6	NA	NA	NA	NA	NA	34.7	133.379	NA	3	NA	NA	TRUE	FALSE	2	NA	NA	2	8	8	8	8	8	8	8	8	8	8	8	NA	NA	NA	NA	NA	8	8	8	8	8	8	8	8
KB113828	South China	Guangdong	3A	NA	2011-08-24	1	55	6	34	NA	1	NA	NA	100	72.6738	NA	2	3.34	5	TRUE	FALSE	28	NA	NA	2	8	8	8	6	8	8	8	8	8	8	6	NA	NA	NA	NA	NA	2	6	8	6	8	8	8	8
KB113836	South China	Hainan	3A	NA	2011-08-24	1	73	4	43	NA	NA	NA	NA	254	20.7501	3	3	0.427	20	TRUE	TRUE	28	NA	NA	2	6	6	8	6	8	8	8	8	6	6	6	NA	NA	NA	NA	NA	1	6	8	6	8	8	8	8
KB113903	North China	Hebei	2	NA	2011-08-27	1	69	4	NA	NA	NA	NA	NA	146	41.6836	6	3	2.6	3	TRUE	TRUE	28	NA	NA	2	8	8	8	6	8	8	8	8	8	8	6	NA	NA	NA	NA	NA	1	6	8	6	8	8	8	8
KB113933	Southwest China	Sichuan	3A	NA	2011-08-30	2	59	6	33	NA	NA	NA	NA	59	96.6453	NA	3	2.59	11	TRUE	FALSE	4	NA	NA	2	8	8	8	6	8	8	8	8	8	8	6	NA	NA	NA	NA	NA	1	6	8	6	8	8	8	8
KB113939	East China	Anhui	3A	NA	2011-08-29	2	49	1	27	NA	NA	NA	NA	46	112.526	3	3	NA	20	TRUE	FALSE	5	NA	NA	1	8	8	8	3	8	8	8	8	6	6	6	NA	NA	NA	NA	NA	1	1	8	6	8	8	8	8
KB113940	East China	Anhui	3A	NA	2011-08-29	1	62	1	16.6	NA	NA	NA	NA	67	97.8914	5	3	39.051	41	TRUE	FALSE	1	NA	NA	2	8	8	8	6	8	8	8	8	8	8	6	NA	NA	NA	NA	NA	1	6	8	6	8	8	8	8
KB113988	East China	Zhejiang	3A	NA	2011-09-02	2	47	5	48.8	NA	NA	NA	NA	60	104.565	2	2	1.356	10	TRUE	FALSE	6	NA	NA	2	8	8	8	6	8	8	8	8	8	8	6	NA	NA	NA	NA	NA	1	6	8	6	8	8	8	8
KB113990	Central China	Henan	3A	NA	2011-08-31	2	43	1	30.5	NA	NA	NA	NA	56	110.014	6	2	NA	7	TRUE	FALSE	1	60	NA	2	8	8	8	6	8	8	8	8	8	8	6	NA	NA	NA	NA	NA	1	6	8	6	8	8	8	8
KB114005	Southwest China	Sichuan	3A	NA	2011-08-31	1	49	6	41.7	NA	NA	NA	NA	126.4	57.1045	6	2	1.848	4	TRUE	TRUE	28	NA	NA	2	8	8	8	6	8	8	8	8	8	8	6	NA	NA	NA	NA	NA	6	6	8	6	8	8	8	8
KB114033	East China	Shandong	3A	NA	2011-09-02	1	69	1	33	NA	NA	NA	NA	74.58	89.1781	3	3	7.45	1	TRUE	FALSE	2	NA	NA	2	8	8	8	6	8	8	8	8	8	8	3	NA	NA	NA	NA	NA	1	6	8	6	8	8	8	8
KB114128	East China	Anhui	3A	NA	2011-09-07	1	55	4	33.58	NA	NA	NA	NA	157	42.1245	2	3	4.15	22	TRUE	TRUE	28	NA	NA	2	8	8	8	6	8	8	8	8	8	8	6	NA	NA	NA	NA	NA	6	6	8	6	8	8	8	8
KB114246	East China	Shandong	3A	NA	2011-09-15	1	54	1	26.1	NA	2	NA	NA	70.8	101.229	5	3	NA	34	TRUE	FALSE	5	NA	NA	2	8	8	8	3	8	8	8	8	8	8	6	NA	NA	NA	NA	NA	6	2	8	6	8	8	8	8
KB114250	Northeast China	Jilin	3A	NA	2011-09-09	1	74	1	20.6	NA	2	NA	NA	85	77.4009	1	2	6.63	NA	TRUE	FALSE	28	NA	NA	2	8	8	8	8	8	8	8	8	8	8	8	NA	NA	NA	NA	NA	8	8	8	8	8	8	8	8
KB114323	South China	Guangdong	3A	NA	2011-09-21	1	56	1	25	NA	2	NA	NA	NA	NA	NA	3	7.213	NA	TRUE	FALSE	28	NA	NA	2	8	8	8	8	8	8	8	8	8	8	8	NA	NA	NA	NA	NA	8	8	8	8	8	8	8	8
KB114396	South China	Guangdong	3A	NA	2011-09-24	2	31	5	20.2	NA	NA	NA	NA	95	68.9788	3	2	NA	21	TRUE	FALSE	28	NA	NA	2	8	8	8	6	8	8	8	8	8	8	6	NA	NA	NA	NA	NA	1	6	8	6	8	8	8	8
KB114475	Central China	Henan	2	NA	2011-09-27	2	50	1	28	NA	NA	NA	NA	67	92.0651	2	3	NA	NA	TRUE	FALSE	28	NA	NA	2	8	8	8	8	8	8	8	8	8	8	8	NA	NA	NA	NA	NA	8	8	8	8	8	8	8	8
KB114478	Central China	Henan	2	NA	2011-09-27	1	47	1	27.4	NA	1	166	98	146	48.6498	2	3	1.34	NA	TRUE	TRUE	28	NA	NA	2	8	8	8	8	8	8	8	8	8	8	8	NA	NA	NA	NA	NA	8	8	8	8	8	8	8	8
KB114559	South China	Guangdong	3A	NA	2011-10-05	2	63	1	26.4	NA	NA	NA	NA	NA	NA	2	1	5.355	NA	TRUE	FALSE	5	NA	NA	2	8	8	8	8	8	8	8	8	8	8	8	NA	NA	NA	NA	NA	8	8	8	8	8	8	8	8
KB114652	South China	Guangxi	3A	NA	2011-10-11	2	40	6	45.4	NA	NA	NA	NA	78.5	81.551	6	3	0.731	17	TRUE	FALSE	19	NA	NA	2	8	8	8	2	8	8	8	8	6	6	2	NA	NA	NA	NA	NA	1	1	8	1	8	8	8	8
KB114731	South China	Guangxi	3B	NA	2011-10-13	2	28	1	22.3	NA	NA	NA	NA	424	11.5465	5	3	1.741	42	TRUE	TRUE	28	NA	NA	1	8	8	8	6	8	8	8	8	8	8	6	NA	NA	NA	NA	NA	2	6	6	6	6	8	8	8
KB114749	South China	Guangxi	2	NA	2011-10-14	2	49	2	33.6	NA	NA	NA	NA	381	11.3379	1	3	6.16	10	TRUE	FALSE	1	NA	NA	NA	8	8	8	6	8	8	8	8	8	8	6	NA	NA	NA	NA	NA	6	6	8	6	8	8	8	8
KB114866	Central China	Henan	2	NA	2011-10-20	2	52	6	NA	NA	NA	NA	NA	NA	NA	NA	3	1.54	6	TRUE	FALSE	1	NA	NA	2	8	8	8	6	8	8	8	8	8	8	6	NA	NA	NA	NA	NA	6	6	8	6	8	8	8	8
KB114876	East China	Shandong	3A	NA	2011-10-20	1	59	2	23	NA	NA	NA	NA	146	44.717	1	3	6.68	12	TRUE	FALSE	1	60	NA	NA	8	8	8	6	8	8	8	8	8	8	6	NA	NA	NA	NA	NA	6	6	8	6	8	8	8	8
KB114911	East China	Zhejiang	3A	NA	2011-10-21	2	63	1	20	NA	2	NA	NA	66	85.5719	1	3	6.823	26	TRUE	FALSE	5	NA	NA	2	8	8	8	2	8	8	8	8	8	8	6	NA	NA	NA	NA	NA	6	1	8	6	8	8	8	8
KB114915	East China	Shandong	3A	NA	2011-10-21	1	44	1	32	NA	NA	NA	NA	80.1	102.67	1	NA	6.8	12	TRUE	FALSE	28	NA	NA	2	8	8	8	6	8	8	8	8	8	8	6	NA	NA	NA	NA	NA	6	6	8	6	8	8	8	8
KB114945	East China	Jiangsu	3A	NA	2011-10-22	1	40	6	36.7	NA	NA	NA	NA	51.9	126.895	NA	3	NA	13	TRUE	FALSE	2	NA	NA	2	8	8	8	6	8	8	8	8	8	8	3	NA	NA	NA	NA	NA	1	3	8	6	8	8	8	8
KB114960	Central China	Henan	2	NA	2011-10-25	1	32	6	NA	NA	NA	NA	NA	NA	NA	NA	NA	NA	NA	TRUE	FALSE	2	NA	NA	NA	8	8	8	8	8	8	8	8	8	8	8	NA	NA	NA	NA	NA	8	8	8	8	8	8	8	8
KB114971	South China	Guangdong	3A	NA	2011-10-26	2	56	6	NA	1	NA	NA	NA	NA	NA	NA	NA	NA	NA	TRUE	FALSE	5	NA	NA	2	8	8	8	8	8	8	8	8	8	8	8	NA	NA	NA	NA	NA	8	8	8	8	8	8	8	8
KB114983	East China	Shandong	3A	NA	2011-10-25	1	33	6	45.8	NA	NA	NA	NA	96.8	88.2208	6	2	1.51	28	TRUE	FALSE	2	28	NA	2	8	8	8	6	8	8	8	8	8	8	2	NA	NA	NA	NA	NA	1	6	8	6	8	8	8	8
KB115090	South China	Guangdong	3A	NA	2011-11-01	1	47	5	29.5	NA	NA	NA	NA	129	56.5042	4	3	1.196	NA	TRUE	TRUE	28	NA	NA	2	8	8	8	8	8	8	8	8	8	8	8	NA	NA	NA	NA	NA	8	8	8	8	8	8	8	8
KB115100	Southwest China	Sichuan	3A	NA	2011-11-01	1	58	1	26.4	NA	NA	NA	NA	81.3	91.3958	5	3	NA	22	TRUE	FALSE	1	NA	NA	NA	8	8	8	6	8	8	8	8	8	8	6	NA	NA	NA	NA	NA	1	6	8	6	8	8	8	8
KB115202	East China	Shandong	3A	NA	2011-11-02	1	57	4	40	NA	NA	NA	NA	147	44.9769	2	2	2.5	19	TRUE	TRUE	28	NA	NA	NA	8	8	8	6	8	8	8	8	8	8	6	NA	NA	NA	NA	NA	6	6	8	6	8	8	8	8
KB115272	South China	Guangdong	3A	NA	2011-11-08	2	47	6	28.5	NA	NA	NA	NA	72	86.1899	6	1	0.259	6	TRUE	FALSE	28	NA	NA	2	8	8	8	6	8	8	8	8	8	8	6	NA	NA	NA	NA	NA	1	6	8	6	8	8	8	8
KB115345	East China	Shandong	3A	NA	2011-11-09	2	63	1	NA	NA	1	160	90	64.2	88.4809	NA	NA	NA	17	TRUE	FALSE	1	NA	NA	NA	8	8	8	6	8	8	8	8	8	8	6	NA	NA	NA	NA	NA	6	6	8	6	8	8	8	8
KB115357	South China	Guangdong	3B	NA	2011-11-11	1	60	4	43.5	NA	1	NA	NA	496	10.1225	6	3	NA	13	TRUE	TRUE	28	NA	NA	NA	8	8	8	6	8	8	8	8	8	8	6	NA	NA	NA	NA	NA	1	6	8	6	8	8	8	8
KB115379	East China	Zhejiang	3B	NA	2011-11-10	2	61	1	NA	NA	1	146	80	67	85.219	NA	NA	NA	3	TRUE	FALSE	1	NA	NA	1	8	8	8	6	8	8	8	8	6	6	6	NA	NA	NA	NA	NA	1	6	8	6	8	8	8	8
KB115384	Southwest China	Sichuan	3A	NA	2011-11-11	1	34	5	NA	NA	2	NA	NA	70	117.043	1	3	1.76	3	TRUE	FALSE	1	NA	NA	NA	8	8	8	6	8	8	8	8	8	8	6	NA	NA	NA	NA	NA	6	6	8	6	8	8	8	8
KB115459	Southwest China	Sichuan	3A	NA	2011-11-16	1	35	4	NA	NA	NA	NA	NA	157.2	48.4041	1	3	14.25	6	TRUE	TRUE	1	NA	NA	2	8	8	8	6	8	8	8	8	8	8	6	NA	NA	NA	NA	NA	1	6	8	6	8	8	8	8
KB115467	East China	Shandong	3A	NA	2011-11-15	1	67	6	21.5	NA	NA	NA	NA	122	52.5242	6	2	NA	29	TRUE	TRUE	47	NA	NA	1	1	8	6	6	8	8	8	8	8	8	6	NA	NA	NA	NA	NA	6	6	8	6	8	8	8	8
KB115477	South China	Guangdong	3A	NA	2011-11-17	2	30	1	18.7	NA	2	NA	NA	59	118.482	6	4	9.386	6	TRUE	FALSE	5	NA	NA	2	8	8	8	4	8	8	8	8	6	6	6	NA	NA	NA	NA	NA	1	2	8	6	6	8	8	8
KB115512	East China	Jiangxi	3A	NA	2011-11-18	2	76	1	25.9	NA	NA	NA	NA	89	54.4111	6	2	1.79	6	TRUE	TRUE	5	NA	NA	2	8	8	8	3	8	8	8	8	8	8	6	NA	NA	NA	NA	NA	1	1	8	6	8	8	8	8
KB115541	Southwest China	Yunnan	3B	NA	2011-11-17	1	48	1	NA	NA	1	180	120	91.5	84.9914	4	3	NA	NA	TRUE	FALSE	2	NA	NA	NA	8	8	8	8	8	8	8	8	8	8	8	NA	NA	NA	NA	NA	8	8	8	8	8	8	8	8
KB115616	South China	Guangdong	3A	NA	2011-11-23	1	54	4	35.6	NA	1	164	86	185.3	34.719	2	2	1.83	NA	TRUE	TRUE	2	28	NA	NA	8	8	8	8	8	8	8	8	8	8	8	NA	NA	NA	NA	NA	8	8	8	8	8	8	8	8
KB115657	Southwest China	Yunnan	3A	NA	2011-11-24	1	25	1	29.5	NA	NA	NA	NA	168	47.9183	3	3	3.4	27	TRUE	TRUE	28	NA	NA	1	8	8	8	6	8	8	8	8	6	6	6	NA	NA	NA	NA	NA	1	6	8	6	8	8	8	8
KB115660	East China	Jiangxi	3A	NA	2011-11-25	2	64	1	12.9	NA	NA	NA	NA	73.3	74.8511	2	3	3.36	6	TRUE	FALSE	5	NA	NA	2	8	8	8	4	8	8	8	8	8	8	6	NA	NA	NA	NA	NA	1	3	8	6	8	8	8	8
KB115683	East China	Jiangsu	3A	NA	2011-11-24	1	61	6	NA	NA	NA	NA	NA	NA	NA	NA	NA	NA	34	TRUE	FALSE	5	28	NA	2	8	8	8	2	8	8	8	8	8	8	6	NA	NA	NA	NA	NA	6	1	8	6	8	8	8	8
KB115712	South China	Guangdong	2	NA	2011-11-26	1	47	5	40.1	NA	2	NA	NA	NA	NA	3	2	0.9	NA	TRUE	FALSE	2	NA	NA	NA	8	8	8	8	8	8	8	8	8	8	8	NA	NA	NA	NA	NA	8	8	8	8	8	8	8	8
KB115729	South China	Guangdong	3A	NA	2011-11-29	1	49	6	40.5	NA	NA	NA	NA	86	90.9649	6	3	2.089	17	TRUE	FALSE	2	28	NA	NA	8	8	8	6	8	8	8	8	6	6	2	NA	NA	NA	NA	NA	6	6	8	6	6	8	8	8
KB115734	South China	Guangdong	3A	NA	2011-11-29	1	62	1	16	NA	2	NA	NA	89	79.6545	1	2	4.883	33	TRUE	FALSE	5	NA	NA	2	8	8	8	3	8	8	8	8	8	8	6	NA	NA	NA	NA	NA	1	2	8	6	8	8	8	8
KB115750	East China	Zhejiang	3B	NA	2011-11-28	2	66	1	19.7	NA	NA	NA	NA	97.6	52.2111	2	1	2.748	12	TRUE	TRUE	2	NA	NA	1	8	8	8	6	8	8	8	8	6	6	3	NA	NA	NA	NA	NA	1	2	8	6	8	8	8	8
KB115753	East China	Shandong	3B	NA	2011-11-29	2	34	6	36.9	NA	2	NA	NA	60	114.564	6	1	NA	11	TRUE	FALSE	6	NA	NA	2	8	8	8	6	8	8	8	8	8	8	6	NA	NA	NA	NA	NA	1	6	8	6	8	8	8	8
KB116003	South China	Guangdong	2	NA	2011-12-10	2	44	1	21.9	NA	NA	NA	NA	74.7	84.1936	5	4	11.676	17	TRUE	FALSE	5	NA	NA	NA	8	8	8	3	8	8	8	8	8	8	6	NA	NA	NA	NA	NA	1	2	8	1	8	8	8	8
KB116026	East China	Zhejiang	3B	NA	2011-12-09	1	34	4	37.7	NA	2	NA	NA	154	49.9725	6	3	NA	11	TRUE	TRUE	2	NA	NA	2	8	8	8	6	8	8	8	8	8	8	3	NA	NA	NA	NA	NA	1	2	8	6	8	8	8	8
KB116039	South China	Guangdong	3A	NA	2011-12-12	1	48	5	NA	NA	NA	NA	NA	NA	NA	NA	NA	NA	NA	TRUE	FALSE	28	NA	NA	NA	8	8	8	8	8	8	8	8	8	8	8	NA	NA	NA	NA	NA	8	8	8	8	8	8	8	8
KB116058	South China	Guangdong	3A	NA	2011-12-13	1	32	1	25.1	NA	1	188	78	683.1	8.36862	2	3	4.47	NA	TRUE	TRUE	82	NA	NA	NA	8	8	8	8	8	8	8	8	8	8	8	NA	NA	NA	NA	NA	8	8	8	8	8	8	8	8
KB116191	East China	Anhui	3B	NA	2011-12-16	1	32	6	4.3	NA	NA	NA	NA	75	115.381	6	2	2.35	2	TRUE	FALSE	2	NA	NA	2	8	8	8	6	8	8	8	8	8	8	2	NA	NA	NA	NA	NA	1	6	8	6	8	8	8	8
KB116207	South China	Guangdong	3A	NA	2011-12-19	1	51	4	NA	NA	2	NA	NA	603	8.51485	5	3	7.43	NA	TRUE	TRUE	28	NA	NA	2	8	8	8	8	8	8	8	8	8	8	8	NA	NA	NA	NA	NA	8	8	8	8	8	8	8	8
KB116303	Southwest China	Yunnan	3A	NA	2011-12-21	2	46	1	28.6	NA	NA	NA	NA	49	112.558	3	3	NA	36	TRUE	FALSE	28	NA	NA	2	8	8	8	6	8	8	8	8	8	8	6	NA	NA	NA	NA	NA	6	6	8	6	8	8	8	8
KB120109	South China	Guangdong	3A	NA	2011-12-27	1	36	6	NA	NA	2	170	90	82.5	104.797	6	2	0.93	NA	TRUE	FALSE	5	NA	NA	NA	8	8	8	8	8	8	8	8	8	8	8	NA	NA	NA	NA	NA	8	8	8	8	8	8	8	8
KB120122	South China	Hainan	3A	NA	2011-12-28	2	60	1	13	NA	2	NA	NA	56	97.6307	6	3	3.61	26	TRUE	FALSE	4	NA	NA	NA	8	8	8	6	8	8	8	8	8	8	6	NA	NA	NA	NA	NA	1	6	8	6	8	8	8	8
KB120196	South China	Guangdong	3A	NA	2011-12-30	1	32	1	37.4	NA	2	NA	NA	53	133.078	2	4	6.85	20	TRUE	FALSE	4	NA	NA	NA	8	8	8	6	8	8	8	8	8	8	6	NA	NA	NA	NA	NA	1	6	8	6	8	8	8	8
KB120224	Central China	Henan	3A	NA	2011-12-31	2	57	6	44.2	NA	1	NA	NA	94	58.204	NA	1	2.07	24	TRUE	TRUE	28	NA	NA	NA	8	8	8	6	8	8	8	8	8	8	6	NA	NA	NA	NA	NA	6	6	8	6	8	8	8	8
KB120280	East China	Shandong	3A	NA	2012-01-04	2	66	1	22.3	NA	1	NA	NA	91	56.8233	1	2	5.744	24	TRUE	TRUE	28	NA	NA	NA	8	8	8	6	8	8	8	8	8	8	6	NA	NA	NA	NA	NA	1	6	8	6	8	8	8	8
KB120287	South China	Guangdong	3A	NA	2012-01-05	1	43	1	20	NA	2	NA	NA	99	80.032	4	3	6.528	12	TRUE	FALSE	37	NA	NA	NA	8	8	8	3	8	8	8	8	1	2	2	NA	NA	NA	NA	NA	2	3	8	2	8	8	8	8
KB120297	North China	Hebei	3B	NA	2012-01-05	2	63	1	25.2	NA	2	NA	NA	56	95.5948	5	3	1.73	11	TRUE	FALSE	5	28	NA	NA	8	8	8	5	8	8	8	8	8	8	6	NA	NA	NA	NA	NA	1	6	8	6	8	8	8	8
KB120319	East China	Anhui	3B	NA	2012-01-05	1	50	6	32.9	NA	1	NA	NA	71	103.993	NA	3	2.004	16	TRUE	FALSE	28	NA	NA	NA	8	8	8	6	8	8	8	8	8	8	6	NA	NA	NA	NA	NA	1	6	8	6	8	8	8	8
KB120336	South China	Guangxi	3B	NA	2012-01-06	1	57	6	39.6	NA	1	146	96	115	60.5191	5	2	0.61	35	TRUE	FALSE	28	NA	NA	NA	8	8	8	6	8	8	8	8	8	8	6	NA	NA	NA	NA	NA	6	6	6	6	8	8	8	8
KB120339	East China	Shandong	3A	NA	2012-01-05	1	49	1	21	NA	1	150	100	99.5	76.2631	NA	3	NA	26	TRUE	FALSE	28	NA	NA	NA	8	8	8	6	8	8	8	8	8	8	6	NA	NA	NA	NA	NA	6	6	8	6	8	8	8	8
KB120341	East China	Shandong	3B	NA	2012-01-05	1	36	6	41.3	NA	2	NA	NA	80	108.769	5	3	NA	11	TRUE	FALSE	1	NA	NA	NA	8	8	8	6	8	8	8	8	8	8	6	NA	NA	NA	NA	NA	1	6	8	6	8	8	8	8
KB120342	East China	Shandong	3B	NA	2012-01-05	1	50	1	17.7	NA	2	NA	NA	104	71.7858	5	3	7.38	9	TRUE	FALSE	1	NA	NA	NA	8	8	8	6	8	8	8	8	8	8	6	NA	NA	NA	NA	NA	6	6	8	6	8	8	8	8
KB120345	East China	Jiangsu	3B	NA	2012-01-05	2	70	1	26.1	NA	1	180	100	68	78.578	3	3	4.06	14	TRUE	FALSE	1	NA	NA	NA	8	8	8	6	8	8	8	8	8	8	6	NA	NA	NA	NA	NA	1	6	8	6	8	8	8	8
KB120373	South China	Guangdong	3A	NA	2012-01-09	1	46	1	NA	NA	2	NA	NA	212	31.2101	NA	2	6.3	15	TRUE	TRUE	28	NA	NA	NA	8	8	8	6	8	8	8	8	6	6	6	NA	NA	NA	NA	NA	1	6	8	6	8	8	8	8
KB120376	East China	Zhejiang	3B	NA	2012-01-08	2	52	5	36.7	NA	1	NA	NA	68.8	87.9171	1	5	0.223	16	TRUE	FALSE	20	NA	NA	NA	8	8	8	6	8	8	8	8	6	6	3	NA	NA	NA	NA	NA	6	2	8	6	8	8	8	8
KB120416	South China	Guangxi	3A	NA	2012-01-10	1	69	5	20.2	NA	1	180	80	97.8	67.6624	4	3	2.981	18	TRUE	FALSE	28	NA	NA	NA	8	8	8	5	8	8	8	8	6	6	6	NA	NA	NA	NA	NA	6	5	8	6	8	8	8	8
KB120455	East China	Zhejiang	3A	NA	2012-01-11	1	48	4	27.5	NA	1	NA	NA	191.3	34.8449	6	2	1.57	35	TRUE	TRUE	28	NA	NA	NA	8	8	8	6	8	8	8	8	8	8	6	NA	NA	NA	NA	NA	1	1	8	6	8	8	8	8
KB120470	South China	Guangdong	3A	NA	2012-01-13	1	65	1	22.3	NA	2	NA	NA	113.8	57.9421	4	3	NA	18	TRUE	TRUE	28	NA	NA	NA	6	6	6	6	8	8	8	8	8	8	6	NA	NA	NA	NA	NA	1	6	8	6	8	1	1	8
KB120528	East China	Shandong	3A	NA	2012-01-13	2	63	1	19.4	NA	2	NA	NA	50	99.2263	5	3	1.82	4	TRUE	FALSE	5	28	NA	NA	8	8	8	4	8	8	8	8	8	8	6	NA	NA	NA	NA	NA	1	3	8	1	8	8	8	8
KB120533	South China	Guangdong	2	NA	2012-01-15	2	73	1	15.1	NA	2	NA	NA	93	52.6934	5	3	4.36	15	TRUE	TRUE	4	NA	NA	NA	8	8	8	6	8	8	8	8	8	8	6	NA	NA	NA	NA	NA	1	6	8	6	8	8	8	8
KB120559	South China	Guangxi	3A	NA	2012-01-16	2	59	1	28.3	NA	2	NA	NA	NA	NA	NA	3	3.26	14	TRUE	FALSE	5	NA	NA	NA	8	8	8	3	8	8	8	8	8	8	6	NA	NA	NA	NA	NA	1	2	8	6	8	8	8	8
KB120572	South China	Guangdong	2	NA	2012-01-17	1	57	1	30	NA	2	NA	NA	91	80.3147	NA	2	5.21	18	TRUE	FALSE	28	NA	NA	NA	8	8	8	6	8	8	8	8	8	8	6	NA	NA	NA	NA	NA	1	6	8	6	8	8	8	8
KB120702	East China	Jiangsu	3A	NA	2012-01-16	2	54	5	NA	NA	2	NA	NA	NA	NA	1	NA	NA	19	TRUE	FALSE	6	NA	NA	NA	8	8	8	6	8	8	8	8	8	8	6	NA	NA	NA	NA	NA	6	6	8	6	8	8	8	8
KB120744	Southwest China	Chongqing	3A	NA	2012-01-18	1	38	6	33.4	NA	2	NA	NA	44	137.727	6	2	NA	15	TRUE	FALSE	5	NA	NA	NA	8	8	8	4	8	8	8	8	8	8	2	NA	NA	NA	NA	NA	1	3	8	1	8	8	8	8
KB120774	South China	Guangdong	2	NA	2012-01-20	1	61	1	19	NA	1	180	100	116	58.2296	3	3	2.28	6	TRUE	TRUE	37	NA	NA	NA	8	8	8	4	8	8	8	8	1	6	1	NA	NA	NA	NA	NA	1	3	8	2	8	8	8	8
KB120780	Southwest China	Chongqing	3A	NA	2012-01-20	2	52	5	38.1	NA	2	NA	NA	106.5	51.8385	3	3	NA	6	TRUE	TRUE	1	NA	NA	NA	8	8	8	6	8	8	8	8	6	6	6	NA	NA	NA	NA	NA	1	6	8	6	8	8	8	8
KB120791	East China	Jiangsu	3B	NA	2012-01-21	2	70	4	32.4	NA	2	NA	NA	415	8.82235	2	3	3.31	19	TRUE	TRUE	21	NA	NA	NA	8	8	8	6	8	8	8	8	8	8	6	NA	NA	NA	NA	NA	6	6	8	6	8	8	8	8
KB120815	South China	Guangdong	3A	NA	2012-01-31	2	60	1	22.4	NA	2	NA	NA	79	70.3203	5	3	1.67	12	TRUE	FALSE	28	NA	NA	NA	8	8	8	6	8	8	8	8	8	8	6	NA	NA	NA	NA	NA	6	6	8	6	8	8	8	8
KB120860	East China	Shandong	3A	NA	2012-02-01	1	32	1	18.35	NA	2	NA	NA	94	92.0521	4	3	5.2	2	TRUE	FALSE	28	NA	NA	NA	8	8	8	6	8	8	8	8	8	8	6	NA	NA	NA	NA	NA	1	6	8	6	8	8	8	8
KB120906	East China	Shandong	3A	NA	2012-02-02	2	42	1	23.6	NA	1	140	90	64.1	102.739	NA	3	9.06	32	TRUE	FALSE	28	NA	NA	NA	8	8	8	6	8	8	8	8	8	8	6	NA	NA	NA	NA	NA	1	6	8	6	8	8	8	8
KB120934	East China	Shandong	3A	NA	2012-02-04	2	50	1	29.3	NA	2	NA	NA	64	97.3078	5	2	0.835	17	TRUE	FALSE	28	NA	NA	NA	8	8	8	6	8	8	8	8	8	8	6	NA	NA	NA	NA	NA	6	6	8	6	8	8	8	8
KB120981	Central China	Henan	3B	NA	2012-02-07	2	46	4	28.4	NA	2	NA	NA	160	33.0553	6	3	2.191	6	TRUE	TRUE	28	NA	NA	NA	8	8	8	6	8	8	8	8	8	8	6	NA	NA	NA	NA	NA	6	6	8	6	8	8	8	8
KB120990	Southwest China	Sichuan	3A	NA	2012-02-07	2	55	1	23.2	NA	1	NA	NA	52	103.616	5	3	0.39	15	TRUE	FALSE	4	NA	NA	NA	8	8	8	5	8	8	8	8	8	8	6	NA	NA	NA	NA	NA	1	6	8	6	8	8	8	8
KB121004	South China	Guangxi	3A	NA	2012-02-08	1	36	6	39.8	NA	1	NA	NA	87	98.2796	6	5	0.93	6	TRUE	FALSE	6	NA	NA	NA	8	8	8	6	8	8	8	8	8	8	6	NA	NA	NA	NA	NA	6	6	8	6	8	8	8	8
KB121021	South China	Guangdong	3A	NA	2012-02-09	1	46	1	18	NA	1	NA	NA	391.9	14.8486	5	4	NA	19	TRUE	TRUE	28	NA	NA	NA	8	8	8	6	8	8	8	8	6	6	6	NA	NA	NA	NA	NA	2	1	8	6	6	8	8	8
KB1210461	East China	Zhejiang	3B	NA	2012-12-05	1	39	6	45.7	NA	2	NA	NA	90	92.3657	5	3	1.769	NA	TRUE	FALSE	28	NA	NA	NA	8	8	8	8	8	8	8	8	8	8	8	NA	NA	NA	NA	NA	8	8	8	8	8	8	8	8
KB1210590	Central China	Henan	2	NA	2012-12-08	2	28	1	NA	NA	2	NA	NA	NA	NA	NA	NA	NA	NA	TRUE	FALSE	28	NA	NA	NA	8	8	8	8	8	8	8	8	8	8	8	NA	NA	NA	NA	NA	8	8	8	8	8	8	8	8
KB121221	East China	Jiangsu	2	NA	2012-02-14	2	58	5	35.1	NA	1	NA	NA	106	49.9826	4	3	3.28	22	TRUE	TRUE	2	NA	NA	NA	8	8	8	6	8	8	8	8	8	8	2	NA	NA	NA	NA	NA	1	1	8	6	8	8	8	8
KB121317	East China	Zhejiang	3B	NA	2012-02-16	2	57	1	19	NA	2	NA	NA	171	28.234	6	3	1.53	8	TRUE	TRUE	1	NA	NA	NA	8	8	8	6	8	8	8	8	8	8	5	NA	NA	NA	NA	NA	6	5	8	6	8	8	8	8
KB121354	East China	Zhejiang	3B	NA	2012-02-17	2	57	6	33.7	NA	2	NA	NA	80.7	69.9929	NA	2	1.596	34	TRUE	FALSE	28	NA	NA	NA	8	8	8	6	8	8	8	8	6	6	6	NA	NA	NA	NA	NA	1	6	8	6	8	8	8	8
KB121516	East China	Zhejiang	3A	NA	2012-02-23	2	69	5	29.4	NA	2	NA	NA	67.7	79.5561	6	1	2.58	36	TRUE	FALSE	5	NA	NA	NA	1	1	8	3	8	8	8	8	6	6	6	NA	NA	NA	NA	NA	6	2	8	6	8	8	8	8
KB121528	Southwest China	Sichuan	3A	NA	2012-02-23	2	48	1	33.1	NA	2	NA	NA	135	40.0265	2	3	7.18	14	TRUE	TRUE	28	NA	NA	NA	8	8	8	6	8	8	8	8	8	8	6	NA	NA	NA	NA	NA	1	6	8	6	8	8	8	8
KB121995	South China	Guangdong	3A	NA	2012-03-09	1	40	5	NA	NA	1	NA	NA	83.4	100.566	1	2	NA	NA	TRUE	FALSE	28	NA	NA	NA	8	8	8	8	8	8	8	8	8	8	8	NA	NA	NA	NA	NA	8	8	8	8	8	8	8	8
KB122052	South China	Guangxi	2	NA	2012-03-09	1	51	1	26.6	NA	1	110	80	82	95.0123	2	3	10.546	17	TRUE	FALSE	28	NA	NA	NA	8	8	8	6	8	8	8	8	8	8	6	NA	NA	NA	NA	NA	6	6	8	6	8	8	8	8
KB122070	Southwest China	Chongqing	3A	NA	2012-03-09	2	59	4	54.5	NA	1	NA	NA	174.5	27.1664	6	2	3.45	6	TRUE	TRUE	28	NA	NA	NA	8	8	8	6	8	8	8	8	8	8	6	NA	NA	NA	NA	NA	1	6	8	6	8	8	8	8
KB122094	East China	Zhejiang	3A	NA	2012-03-10	2	71	1	23.7	NA	1	150	80	65	82.4027	4	2	NA	11	TRUE	FALSE	28	NA	NA	NA	8	8	8	6	8	8	8	8	6	6	6	NA	NA	NA	NA	NA	1	6	8	6	8	8	8	8
KB122112	South China	Guangdong	2	NA	2012-03-13	1	52	4	36.4	NA	1	NA	NA	150	45.4607	4	3	4.5	52	TRUE	TRUE	28	NA	NA	NA	8	8	8	6	8	8	8	8	6	6	6	NA	NA	NA	NA	NA	1	6	8	6	8	8	8	8
KB122114	South China	Guangdong	3A	NA	2012-03-13	1	59	1	15	NA	1	121	68	66	100.596	1	3	6.774	23	TRUE	FALSE	5	NA	NA	NA	8	8	8	3	8	8	8	8	8	8	6	NA	NA	NA	NA	NA	6	2	8	6	8	8	8	8
KB122125	East China	Shandong	3A	NA	2012-03-13	1	67	1	18.8	NA	2	NA	NA	NA	NA	5	4	21.39	26	TRUE	FALSE	5	NA	NA	NA	8	8	8	2	8	8	8	8	6	6	6	NA	NA	NA	NA	NA	6	1	8	6	8	8	8	8
KB122147	South China	Guangdong	3B	NA	2012-03-14	1	50	1	24.5	NA	1	NA	NA	73.3	102.639	NA	2	NA	11	TRUE	FALSE	5	NA	NA	NA	8	8	8	3	8	8	8	8	8	8	6	NA	NA	NA	NA	NA	1	2	8	6	8	8	8	8
KB122178	South China	Guangdong	2	NA	2012-03-15	1	40	1	27.7	NA	2	NA	NA	88	94.2453	4	3	6.05	26	TRUE	FALSE	28	NA	NA	NA	8	8	8	6	8	8	8	8	6	6	6	NA	NA	NA	NA	NA	1	6	8	6	8	8	8	8
KB122207	Southwest China	Sichuan	2	NA	2012-03-15	2	56	1	24	NA	2	NA	NA	88.6	62.9604	6	2	5.229	23	TRUE	FALSE	28	NA	NA	NA	8	8	8	6	8	8	8	8	8	8	6	NA	NA	NA	NA	NA	1	6	8	6	8	8	8	8
KB122255	East China	Zhejiang	3A	NA	2012-03-15	1	54	5	40.7	NA	2	NA	NA	115	61.808	4	1	NA	18	TRUE	FALSE	2	NA	NA	NA	8	8	8	6	8	8	8	8	8	8	2	NA	NA	NA	NA	NA	6	6	8	6	8	8	8	8
KB122316	Northeast China	Liaoning	3A	NA	2012-03-16	1	30	1	31	NA	2	NA	NA	94.5	92.7576	2	4	1.234	21	TRUE	FALSE	28	NA	NA	NA	8	8	8	6	8	8	8	8	8	8	6	NA	NA	NA	NA	NA	1	6	8	6	8	8	8	8
KB122336	South China	Guangdong	2	NA	2012-03-20	1	47	4	38.7	NA	1	180	110	280.6	22.0824	6	3	2.241	18	TRUE	TRUE	2	NA	NA	NA	8	8	8	6	8	8	8	8	8	8	2	NA	NA	NA	NA	NA	1	6	8	6	8	8	8	8
KB122464	East China	Shandong	3A	NA	2012-03-22	1	53	6	34.7	NA	1	150	90	85	89.704	5	2	1.739	NA	TRUE	FALSE	28	NA	NA	NA	8	8	8	8	8	8	8	8	8	8	8	NA	NA	NA	NA	NA	8	8	8	8	8	8	8	8
KB122477	East China	Anhui	3A	NA	2012-03-22	2	41	1	21.3	NA	2	NA	NA	63	105.651	3	3	NA	6	TRUE	FALSE	1	NA	NA	NA	8	8	8	6	8	8	8	8	8	8	6	NA	NA	NA	NA	NA	6	6	8	6	8	8	8	8
KB122507	Central China	Henan	3A	NA	2012-03-22	1	43	1	30.7	NA	2	NA	NA	58	118.702	6	2	3.891	10	TRUE	FALSE	5	NA	NA	NA	8	8	8	3	8	8	8	8	8	8	6	NA	NA	NA	NA	NA	1	1	8	6	8	8	8	8
KB122508	Central China	Henan	3A	NA	2012-03-22	1	46	1	19.5	NA	2	NA	NA	71	106.956	5	3	15.072	4	TRUE	FALSE	5	NA	NA	NA	8	8	8	3	8	8	8	8	8	8	6	NA	NA	NA	NA	NA	1	2	8	1	8	8	8	8
KB122548	South China	Guangxi	3A	NA	2012-03-24	2	52	1	19.8	NA	2	NA	NA	53	105.162	4	3	1.829	6	TRUE	FALSE	5	28	NA	NA	8	8	8	3	8	8	8	8	8	8	6	NA	NA	NA	NA	NA	1	1	8	6	8	8	8	8
KB122761	South China	Guangdong	3A	NA	2012-03-31	2	76	6	27	NA	2	NA	NA	71	71.5037	6	2	1.85	1	TRUE	FALSE	28	NA	NA	NA	6	6	6	6	8	8	8	8	8	8	6	NA	NA	NA	NA	NA	6	6	8	6	8	8	8	8
KB122832	Southwest China	Sichuan	3A	NA	2012-04-03	1	50	6	39.3	NA	2	NA	NA	107	69.3596	NA	3	7.162	4	TRUE	FALSE	28	NA	NA	1	8	8	8	6	8	8	8	8	6	6	6	NA	NA	NA	NA	NA	1	6	8	6	8	8	8	8
KB122882	East China	Zhejiang	2	NA	2012-04-06	2	54	1	NA	NA	2	NA	NA	92	61.0094	NA	NA	NA	14	TRUE	FALSE	28	NA	NA	1	6	1	8	6	8	8	8	8	8	8	6	NA	NA	NA	NA	NA	1	6	8	6	8	8	8	8
KB122900	East China	Shandong	3A	NA	2012-04-06	1	76	1	NA	NA	2	NA	NA	92	69.3574	NA	NA	NA	34	TRUE	FALSE	4	NA	NA	1	8	8	8	6	8	8	8	8	8	8	6	NA	NA	NA	NA	NA	1	6	8	6	8	8	8	8
KB122919	Southwest China	Sichuan	3B	NA	2012-04-06	1	52	1	NA	NA	2	NA	NA	87.2	87.5882	1	3	NA	14	TRUE	FALSE	28	NA	NA	NA	8	8	8	6	8	8	8	8	8	8	6	NA	NA	NA	NA	NA	6	6	8	6	8	8	8	8
KB123049	South China	Guangdong	3A	NA	2012-04-12	1	62	1	17.9	NA	2	NA	NA	167	37.2185	5	2	6.117	26	TRUE	TRUE	5	NA	NA	NA	8	8	8	3	8	8	8	8	8	8	6	NA	NA	NA	NA	NA	6	1	8	6	8	8	8	8
KB123055	East China	Shandong	3A	NA	2012-04-11	1	58	6	46.4	NA	1	NA	NA	131	51.3387	6	2	3.912	6	TRUE	TRUE	4	NA	NA	NA	8	8	8	6	8	8	8	8	8	8	6	NA	NA	NA	NA	NA	1	6	8	6	8	8	8	8
KB123079	East China	Zhejiang	3A	NA	2012-04-12	2	48	6	41.4	NA	2	NA	NA	44	114.988	NA	1	0.224	21	TRUE	FALSE	28	NA	NA	NA	8	8	8	6	8	8	8	8	8	8	6	NA	NA	NA	NA	NA	6	6	8	6	8	8	8	8
KB123299	Southwest China	Yunnan	3A	NA	2012-04-18	1	34	6	37.3	NA	1	NA	NA	105	79.401	5	3	3.298	32	TRUE	FALSE	28	NA	NA	NA	8	8	8	6	8	8	8	8	8	8	6	NA	NA	NA	NA	NA	1	6	8	6	8	8	8	8
KB123371	East China	Shandong	3A	NA	2012-04-20	1	49	6	44.3	NA	2	NA	NA	57	114.619	6	2	NA	49	TRUE	FALSE	6	NA	NA	NA	8	8	8	6	8	8	8	8	6	6	6	NA	NA	NA	NA	NA	1	6	8	6	8	8	8	8
KB123399	South China	Guangdong	3A	NA	2012-04-23	1	30	5	NA	NA	1	140	90	83	108.513	3	3	NA	2	TRUE	FALSE	2	NA	NA	NA	8	8	8	6	8	8	8	8	8	8	3	NA	NA	NA	NA	NA	1	6	8	6	8	8	8	8
KB123409	South China	Guangdong	3A	NA	2012-04-24	2	53	1	21	NA	2	NA	NA	81	71.6653	5	2	6.88	31	TRUE	FALSE	28	NA	NA	NA	6	6	8	6	8	8	8	8	8	8	6	NA	NA	NA	NA	NA	1	6	8	6	8	1	1	8
KB123474	South China	Guangdong	2	NA	2012-04-26	1	40	4	30	2	1	NA	NA	177	40.4892	2	3	1.902	16	TRUE	TRUE	28	NA	NA	NA	8	8	8	6	8	8	8	8	6	6	6	NA	NA	NA	NA	NA	6	6	8	6	8	8	8	8
KB123596	East China	Anhui	3A	NA	2012-04-27	1	46	1	20.7	NA	2	NA	NA	185	36.798	6	3	3.73	17	TRUE	TRUE	37	NA	NA	1	8	8	8	1	8	8	8	8	1	1	2	NA	NA	NA	NA	NA	3	3	8	1	8	8	8	8
KB123618	South China	Hainan	3A	NA	2012-04-29	1	65	1	22	NA	1	220	120	128	50.2636	1	3	6.339	29	TRUE	TRUE	5	NA	NA	NA	1	1	6	3	8	8	8	8	6	6	6	NA	NA	NA	NA	NA	6	2	8	6	6	1	1	8
KB123714	Southwest China	Sichuan	3A	NA	2012-05-04	2	64	2	23.8	NA	2	NA	NA	168	27.4606	5	NA	NA	22	TRUE	FALSE	1	60	NA	NA	8	8	8	6	8	8	8	8	8	8	6	NA	NA	NA	NA	NA	1	6	8	6	8	8	8	8
KB123752	East China	Anhui	3A	NA	2012-05-05	1	46	1	34.5	NA	2	NA	NA	77.2	103.339	6	2	3.7	28	TRUE	FALSE	28	NA	NA	NA	8	8	8	6	8	8	8	8	8	8	6	NA	NA	NA	NA	NA	6	6	8	6	8	8	8	8
KB123760	Central China	Henan	3A	NA	2012-05-04	1	41	1	30.1	NA	1	150	100	128	59.4938	2	3	NA	35	TRUE	TRUE	2	28	NA	NA	8	8	8	6	8	8	8	8	8	8	3	NA	NA	NA	NA	NA	1	1	8	6	8	8	8	8
KB123855	Central China	Henan	3B	NA	2012-05-08	2	73	6	28	NA	1	NA	NA	82	61.3552	6	2	3.28	13	TRUE	FALSE	28	NA	NA	NA	8	8	8	6	8	8	8	8	8	8	6	NA	NA	NA	NA	NA	1	6	8	6	8	8	8	8
KB123878	South China	Guangdong	3A	NA	2012-05-10	1	53	6	31.7	NA	2	NA	NA	85.5	89.0702	5	2	1.998	18	TRUE	FALSE	28	NA	NA	NA	8	8	8	6	8	8	8	8	8	8	6	NA	NA	NA	NA	NA	6	6	8	6	8	8	8	8
KB123902	East China	Zhejiang	3A	NA	2012-05-10	1	56	4	65.2	NA	1	176	90	219.2	27.9416	NA	1	2.853	18	TRUE	TRUE	28	NA	NA	NA	8	8	8	6	8	8	8	8	8	8	6	NA	NA	NA	NA	NA	1	6	8	6	8	8	8	8
KB124026	South China	Guangdong	3A	NA	2012-05-15	2	69	1	30.7	NA	2	NA	NA	95	52.8186	1	2	5.14	36	TRUE	TRUE	2	28	NA	NA	1	1	8	6	8	8	8	8	6	6	3	NA	NA	NA	NA	NA	1	6	8	6	8	8	8	8
KB124054	North China	Shanxi1	3A	NA	2012-05-15	1	50	5	18.8	NA	1	NA	NA	126.6	56.5965	4	NA	1.417	8	TRUE	TRUE	20	NA	NA	NA	8	8	8	6	8	8	8	8	8	8	2	NA	NA	NA	NA	NA	6	1	8	6	8	8	8	8
KB124131	Southwest China	Yunnan	3B	NA	2012-05-15	1	48	4	NA	NA	2	NA	NA	188.3	35.5172	5	2	NA	NA	TRUE	TRUE	28	NA	NA	NA	8	8	8	8	8	8	8	8	8	8	8	NA	NA	NA	NA	NA	8	8	8	8	8	8	8	8
KB124159	Central China	Hunan	3A	NA	2012-05-17	2	47	4	NA	NA	2	NA	NA	184.9	27.5578	4	2	NA	6	TRUE	TRUE	2	NA	NA	NA	8	8	8	6	8	8	8	8	8	8	3	NA	NA	NA	NA	NA	1	1	8	6	8	8	8	8
KB124209	South China	Guangdong	3A	NA	2012-05-19	2	71	1	25.1	NA	1	NA	NA	106	45.6204	5	4	10.506	13	TRUE	TRUE	5	NA	NA	NA	8	8	8	3	8	8	8	8	8	8	6	NA	NA	NA	NA	NA	2	2	8	6	8	8	8	8
KB124214	East China	Zhejiang	2	NA	2012-05-19	2	59	5	43	NA	1	133	74	79	70.816	2	2	1.668	6	TRUE	FALSE	2	NA	NA	NA	8	8	8	6	8	8	8	8	8	8	2	NA	NA	NA	NA	NA	1	1	8	6	8	8	8	8
KB124290	East China	Zhejiang	3A	NA	2012-05-22	2	65	1	27.5	NA	1	NA	NA	176	25.7771	6	2	3.888	9	TRUE	TRUE	28	NA	NA	NA	8	8	8	5	8	8	8	8	8	8	6	NA	NA	NA	NA	NA	6	1	8	6	8	8	8	8
KB124351	East China	Zhejiang	3B	NA	2012-05-23	1	42	6	41.5	NA	1	190	115	75	107.554	NA	2	NA	24	TRUE	FALSE	6	NA	NA	NA	8	8	8	6	8	8	8	8	6	6	6	NA	NA	NA	NA	NA	6	6	8	6	8	8	8	8
KB124377	East China	Shandong	3A	NA	2012-05-23	1	62	6	40.4	NA	2	NA	NA	67.8	97.4151	6	1	NA	11	TRUE	FALSE	6	NA	NA	NA	8	8	8	6	8	8	8	8	8	8	5	NA	NA	NA	NA	NA	1	6	8	6	8	8	8	8
KB124379	East China	Shandong	3B	NA	2012-05-23	1	48	1	24.3	NA	2	NA	NA	250.7	25.1279	1	3	3.8	22	TRUE	TRUE	28	NA	NA	NA	8	8	8	6	8	8	8	8	8	8	6	NA	NA	NA	NA	NA	1	6	8	6	8	8	8	8
KB124384	East China	Shandong	2	NA	2012-05-23	1	69	1	20.4	NA	2	NA	NA	80.7	85.3606	1	3	1.939	10	TRUE	FALSE	5	NA	NA	NA	8	8	8	3	8	8	8	8	8	8	6	NA	NA	NA	NA	NA	1	2	8	6	8	8	8	8
KB124407	East China	Zhejiang	3A	NA	2012-05-24	1	67	6	36	NA	2	NA	NA	78	88.7885	6	1	2.192	14	TRUE	FALSE	2	28	NA	NA	8	8	8	6	8	8	8	8	8	8	3	NA	NA	NA	NA	NA	1	1	8	6	8	8	8	8
KB124423	East China	Anhui	3A	NA	2012-05-23	1	37	1	26	NA	2	NA	NA	162	46.0244	2	3	NA	16	TRUE	TRUE	28	NA	NA	NA	8	8	8	6	8	8	8	8	8	8	6	NA	NA	NA	NA	NA	1	6	8	6	8	8	8	8
KB124462	South China	Guangdong	3A	NA	2012-05-26	1	52	1	28.1	NA	1	NA	NA	89	85.4511	2	4	NA	27	TRUE	FALSE	5	NA	NA	NA	8	8	8	3	8	8	8	8	8	8	6	NA	NA	NA	NA	NA	1	1	8	6	8	8	8	8
KB124509	East China	Zhejiang	2	NA	2012-05-25	2	65	1	33.3	NA	2	NA	NA	85	62.1428	5	3	6.7	2	TRUE	FALSE	28	NA	NA	NA	8	8	8	6	8	8	8	8	8	8	6	NA	NA	NA	NA	NA	6	6	8	6	8	8	8	8
KB124671	Southwest China	Chongqing	3A	NA	2012-05-30	2	59	4	35.1	NA	2	NA	NA	212	21.4695	6	3	2.7	19	TRUE	TRUE	28	NA	NA	NA	6	6	6	6	8	8	8	8	6	6	1	NA	NA	NA	NA	NA	1	1	8	6	6	1	1	8
KB124703	East China	Shandong	2	NA	2012-05-31	2	67	4	43.5	NA	1	NA	NA	320.7	12.305	6	6	0.006	20	TRUE	TRUE	28	NA	NA	NA	8	8	8	6	8	8	8	8	8	8	6	NA	NA	NA	NA	NA	1	6	8	6	8	8	8	8
KB124721	Central China	Henan	3B	NA	2012-05-31	1	51	6	44	NA	1	NA	NA	78.1	99.2979	6	2	NA	18	TRUE	FALSE	28	NA	NA	NA	8	8	8	6	8	8	8	8	8	8	6	NA	NA	NA	NA	NA	6	6	8	6	8	8	8	8
KB124738	South China	Guangdong	2	NA	2012-06-01	1	54	6	36.4	NA	2	NA	NA	99	74.0808	6	3	2.096	2	TRUE	FALSE	28	NA	NA	NA	8	8	8	6	8	8	8	8	8	8	6	NA	NA	NA	NA	NA	1	6	8	6	8	8	8	8
KB124774	South China	Guangdong	3B	NA	2012-06-02	2	55	1	23	NA	1	176	108	108.5	49.6285	5	3	7.5	17	TRUE	TRUE	28	NA	NA	NA	8	8	8	6	8	8	8	8	8	8	6	NA	NA	NA	NA	NA	6	6	8	6	8	8	8	8
KB124836	East China	Shandong	3A	NA	2012-06-05	1	56	6	33.85	NA	2	NA	NA	98	73.9494	5	2	1.56	12	TRUE	FALSE	28	NA	NA	NA	8	8	8	6	8	8	8	8	8	8	6	NA	NA	NA	NA	NA	1	6	8	6	8	8	8	8
KB124852	South China	Guangdong	2	NA	2012-06-06	2	48	1	25.6	NA	1	NA	NA	141	37.9765	NA	NA	7.95	22	TRUE	TRUE	28	NA	NA	NA	8	8	8	6	8	8	8	8	6	6	6	NA	NA	NA	NA	NA	1	6	8	6	8	8	8	8
KB124854	South China	Guangdong	2	NA	2012-06-06	1	60	6	35.6	NA	1	NA	NA	170	36.9412	NA	NA	11.25	19	TRUE	TRUE	28	NA	NA	NA	8	8	8	6	8	8	8	8	8	8	6	NA	NA	NA	NA	NA	1	6	8	6	8	8	8	8
KB124894	South China	Guangdong	2	NA	2012-06-07	2	65	1	21	NA	2	NA	NA	50	97.842	6	NA	0.776	7	TRUE	FALSE	5	NA	NA	NA	8	8	8	3	8	8	8	8	8	8	6	NA	NA	NA	NA	NA	6	1	8	6	8	8	8	8
KB124911	East China	Shandong	3A	NA	2012-06-07	1	37	6	NA	NA	2	NA	NA	NA	NA	NA	NA	NA	29	TRUE	FALSE	2	NA	NA	NA	8	8	8	6	8	8	8	8	8	8	3	NA	NA	NA	NA	NA	1	2	8	6	8	8	8	8
KB124912	East China	Shandong	3A	NA	2012-06-07	2	49	1	22	NA	1	150	90	170	30.0786	6	3	NA	12	TRUE	TRUE	28	NA	NA	NA	8	8	8	6	8	8	8	8	8	8	6	NA	NA	NA	NA	NA	1	6	8	6	8	8	8	8
KB124923	Central China	Henan	3A	NA	2012-06-07	2	58	1	32.1	NA	2	NA	NA	48	104.163	1	3	2.65	24	TRUE	FALSE	5	NA	NA	NA	8	8	8	2	8	8	8	8	6	6	6	NA	NA	NA	NA	NA	6	6	8	6	8	8	8	8
KB124938	South China	Guangdong	2	NA	2012-06-08	1	77	1	16.4	NA	1	NA	NA	74	84.5758	5	3	7.14	1	TRUE	FALSE	5	NA	NA	NA	8	8	8	3	8	8	8	8	8	8	6	NA	NA	NA	NA	NA	6	2	8	6	8	8	8	8
KB124982	North China	Tianjin	2	NA	2012-06-08	1	43	5	NA	NA	1	150	130	64.9	113.343	5	2	3.02	6	TRUE	FALSE	28	NA	NA	NA	8	8	8	6	8	8	8	8	8	8	6	NA	NA	NA	NA	NA	1	6	8	6	8	8	8	8
KB125009	South China	Guangxi	2	NA	2012-06-09	2	67	1	NA	NA	2	NA	NA	94.88	53.6479	NA	NA	NA	16	TRUE	TRUE	1	NA	NA	NA	8	8	8	6	8	8	8	8	8	8	6	NA	NA	NA	NA	NA	1	6	8	6	8	8	8	8
KB125024	South China	Guangdong	3A	NA	2012-06-12	1	72	5	22.8	NA	2	NA	NA	64.8	92.5117	4	3	2.036	4	TRUE	FALSE	5	NA	NA	NA	8	8	8	3	8	8	8	8	8	8	6	NA	NA	NA	NA	NA	1	1	8	6	8	8	8	8
KB125101	Central China	Hunan	3A	NA	2012-06-14	2	35	5	40.2	NA	1	150	100	69	98.7216	3	1	0.338	12	TRUE	FALSE	28	NA	NA	NA	8	8	8	6	8	8	8	8	6	6	6	NA	NA	NA	NA	NA	1	6	8	6	6	8	8	8
KB125104	South China	Guangdong	2	NA	2012-06-14	1	45	1	24.7	NA	2	NA	NA	143	50.5923	3	4	0.76	12	TRUE	TRUE	28	NA	NA	NA	8	8	8	6	8	8	8	8	6	6	6	NA	NA	NA	NA	NA	1	6	8	6	8	8	8	8
KB125136	South China	Guangxi	3A	NA	2012-06-13	1	69	1	28	NA	2	NA	NA	78	87.5498	4	3	3.6	30	TRUE	FALSE	28	NA	NA	NA	8	8	8	6	8	8	8	8	8	8	6	NA	NA	NA	NA	NA	1	6	8	6	8	8	8	8
KB125209	Southwest China	Sichuan	3B	NA	2012-06-16	2	41	6	NA	NA	2	NA	NA	116	50.5064	NA	3	NA	16	TRUE	TRUE	28	NA	NA	NA	8	8	8	6	8	8	8	8	8	8	6	NA	NA	NA	NA	NA	1	6	8	6	8	8	8	8
KB125211	Southwest China	Sichuan	3B	NA	2012-06-16	2	46	6	NA	NA	2	NA	NA	48	113.324	NA	2	NA	10	TRUE	FALSE	28	NA	NA	NA	8	8	8	6	8	8	8	8	8	8	6	NA	NA	NA	NA	NA	1	6	8	6	8	8	8	8
KB125242	Central China	Henan	3B	NA	2012-06-18	2	51	1	23.8	NA	2	NA	NA	69.1	88.0724	NA	3	5.45	14	TRUE	FALSE	5	NA	NA	NA	8	8	8	3	8	8	8	8	8	8	6	NA	NA	NA	NA	NA	1	1	8	1	8	8	8	8
KB125314	South China	Guangdong	3A	NA	2012-06-20	1	38	6	45.7	NA	1	NA	NA	67	115.868	5	2	2.05	17	TRUE	FALSE	2	31	NA	NA	8	8	8	6	8	8	8	8	8	8	2	NA	NA	NA	NA	NA	6	6	8	6	8	8	8	8
KB125443	Southwest China	Sichuan	3A	NA	2012-06-22	1	62	5	38	NA	NA	NA	NA	121.5	54.6726	4	2	3.27	6	TRUE	TRUE	2	NA	NA	NA	8	8	8	6	8	8	8	8	6	6	2	NA	NA	NA	NA	NA	6	6	8	6	8	8	8	8
KB125446	South China	Guangdong	3A	NA	2012-06-25	1	45	6	44.1	NA	NA	NA	NA	NA	NA	5	2	1.57	27	TRUE	FALSE	2	28	NA	NA	8	8	8	6	8	8	8	8	8	8	2	NA	NA	NA	NA	NA	1	1	8	6	8	8	8	8
KB125513	East China	Shandong	3B	NA	2012-06-25	1	60	1	29.9	NA	NA	NA	NA	78	93.2636	5	3	4.89	20	TRUE	FALSE	5	28	NA	NA	8	8	8	3	8	8	8	8	8	8	6	NA	NA	NA	NA	NA	1	1	8	6	8	8	8	8
KB125518	Southwest China	Yunnan	2	NA	2012-06-25	1	42	1	26	NA	NA	NA	NA	127.4	59.4139	4	3	7.7	10	TRUE	TRUE	28	NA	NA	NA	8	8	8	6	8	8	8	8	8	8	6	NA	NA	NA	NA	NA	1	6	8	6	8	8	8	8
KB125527	South China	Guangdong	3A	NA	2012-06-27	1	60	1	NA	NA	2	NA	NA	90.3	79.3775	5	2	5.49	7	TRUE	FALSE	5	NA	NA	2	8	8	8	2	8	8	8	8	8	8	6	NA	NA	NA	NA	NA	6	6	8	6	8	8	8	8
KB125669	Central China	Henan	3A	NA	2012-06-29	1	38	6	39.7	NA	2	NA	NA	68	115.164	5	2	2.38	10	TRUE	FALSE	6	NA	NA	1	8	8	8	6	8	8	8	8	6	6	6	NA	NA	NA	NA	NA	1	6	8	6	8	8	8	8
KB125724	Central China	Henan	3B	NA	2012-07-02	1	58	6	NA	NA	2	NA	NA	62	103.942	6	3	1.09	5	TRUE	FALSE	28	NA	NA	2	8	8	8	6	8	8	8	8	8	8	6	NA	NA	NA	NA	NA	6	6	8	6	8	8	8	8
KB125727	Central China	Henan	2	NA	2012-07-02	1	75	1	26.4	NA	1	NA	NA	62	92.242	NA	3	6.94	18	TRUE	FALSE	5	NA	NA	2	8	8	8	3	8	8	8	8	8	8	6	NA	NA	NA	NA	NA	6	2	8	6	8	8	8	8
KB125780	North China	Tianjin	3A	NA	2012-07-04	1	23	5	33	NA	2	NA	NA	52.8	141.984	1	2	0.71	14	TRUE	FALSE	6	NA	NA	NA	8	8	8	6	8	8	8	8	8	8	6	NA	NA	NA	NA	NA	1	6	8	6	8	8	8	8
KB125818	Southwest China	Sichuan	3A	NA	2012-07-05	2	49	1	14.7	NA	2	NA	NA	53.8	106.874	5	3	1.58	14	TRUE	FALSE	1	NA	NA	NA	8	8	8	6	8	8	8	8	8	8	6	NA	NA	NA	NA	NA	6	6	8	6	8	8	8	8
KB125907	Southwest China	Chongqing	3A	NA	2012-07-07	2	48	5	30.5	NA	2	NA	NA	80	75.3503	1	3	2.722	11	TRUE	FALSE	28	NA	NA	NA	8	8	8	6	8	8	8	8	6	6	6	NA	NA	NA	NA	NA	6	6	8	6	8	8	8	8
KB126078	South China	Guangdong	3B	NA	2012-07-14	2	46	5	40	NA	2	NA	NA	100.6	57.927	4	3	7.1	14	TRUE	TRUE	28	NA	NA	NA	8	8	8	6	8	8	8	8	8	8	6	NA	NA	NA	NA	NA	6	6	8	6	8	8	8	8
KB126115	East China	Anhui	3A	NA	2012-07-17	1	24	1	23.3	NA	2	NA	NA	60	133.773	NA	3	3.6	23	TRUE	FALSE	5	NA	NA	NA	8	8	8	3	8	8	8	8	8	8	6	NA	NA	NA	NA	NA	6	2	8	6	8	8	8	8
KB126135	South China	Guangdong	3A	NA	2012-07-17	1	53	1	33.3	NA	2	NA	NA	93	80.4606	2	3	4.65	12	TRUE	FALSE	2	28	NA	NA	8	8	8	6	8	8	8	8	8	8	3	NA	NA	NA	NA	NA	1	2	8	6	8	8	8	8
KB126146	East China	Shandong	3A	NA	2012-07-17	1	46	1	34	NA	2	NA	NA	77	103.449	2	2	2.15	13	TRUE	FALSE	5	NA	NA	NA	8	8	8	3	8	8	8	8	6	6	6	NA	NA	NA	NA	NA	1	2	8	1	8	8	8	8
KB126277	Southwest China	Yunnan	3A	NA	2012-07-18	2	47	4	32.4	NA	1	190	110	293	15.7953	2	3	NA	16	TRUE	TRUE	28	NA	NA	NA	8	8	8	6	8	8	8	8	8	8	6	NA	NA	NA	NA	NA	6	6	8	6	8	8	8	8
KB126332	South China	Guangdong	3B	NA	2012-07-21	2	29	1	29.8	NA	2	NA	NA	67.1	106.507	5	3	9.5	16	TRUE	FALSE	28	NA	NA	NA	8	8	8	6	8	8	8	8	8	8	5	NA	NA	NA	NA	NA	1	6	8	6	8	8	8	8
KB126352	East China	Anhui	3A	NA	2012-07-20	2	49	1	23	NA	2	NA	NA	99	57.8292	1	3	8.211	10	TRUE	TRUE	28	NA	NA	NA	8	8	8	6	8	8	8	8	8	8	6	NA	NA	NA	NA	NA	1	6	8	6	8	8	8	8
KB126400	East China	Shandong	3B	NA	2012-07-23	1	63	6	39.3	NA	2	NA	NA	80	89.9779	5	1	0.345	12	TRUE	FALSE	2	NA	NA	NA	8	8	8	6	8	8	8	8	8	8	3	NA	NA	NA	NA	NA	1	2	8	6	8	8	8	8
KB126533	Southwest China	Yunnan	3A	NA	2012-07-25	2	48	1	20.6	NA	2	NA	NA	122	45.2389	4	3	2.75	19	TRUE	TRUE	5	NA	NA	NA	8	8	8	4	8	8	8	8	8	8	6	NA	NA	NA	NA	NA	1	3	8	2	8	8	8	8
KB126638	East China	Zhejiang	3A	NA	2012-07-31	2	34	5	39.6	NA	2	NA	NA	NA	NA	2	2	NA	23	TRUE	FALSE	2	NA	NA	NA	8	8	8	6	8	8	8	8	8	8	2	NA	NA	NA	NA	NA	1	6	8	6	8	8	8	8
KB126762	South China	Guangdong	2	NA	2012-08-03	2	58	1	17	NA	2	NA	NA	231	19.4898	5	3	8.9	19	TRUE	TRUE	28	NA	NA	NA	8	8	8	6	8	8	8	8	6	6	6	NA	NA	NA	NA	NA	1	6	8	6	8	8	8	8
KB126801	North China	Tianjin	3A	NA	2012-08-02	1	58	1	31	NA	1	180	90	164.2	39.0696	5	2	7.92	6	TRUE	TRUE	28	NA	NA	NA	8	8	8	6	8	8	8	8	8	8	6	NA	NA	NA	NA	NA	6	6	8	6	8	8	8	8
KB126876	East China	Shandong	3A	NA	2012-08-07	2	50	5	38	NA	1	130	90	61	101.83	4	2	1.685	1	TRUE	FALSE	6	NA	NA	NA	8	8	8	6	8	8	8	8	8	8	6	NA	NA	NA	NA	NA	1	6	8	6	8	8	8	8
KB126914	South China	Hainan	3A	NA	2012-08-09	2	25	1	21	NA	2	NA	NA	121	53.7033	6	3	1.506	32	TRUE	TRUE	28	NA	NA	NA	6	6	6	6	8	8	8	8	6	6	6	NA	NA	NA	NA	NA	1	6	6	6	6	1	1	8
KB126920	South China	Guangdong	3A	NA	2012-08-09	2	59	1	20	NA	2	NA	NA	140.5	35.3038	2	2	3.8	14	TRUE	TRUE	28	NA	NA	NA	8	8	8	6	8	8	8	8	8	8	6	NA	NA	NA	NA	NA	1	6	8	6	8	8	8	8
KB126952	East China	Anhui	2	NA	2012-08-08	2	40	1	24.3	NA	2	NA	NA	28.6	140.156	NA	3	2.7	25	TRUE	FALSE	1	NA	NA	NA	8	8	8	6	8	8	8	8	6	6	6	NA	NA	NA	NA	NA	1	6	8	6	8	8	8	8
KB127063	South China	Guangdong	3A	NA	2012-08-13	1	43	6	50.7	NA	2	NA	NA	70	109.873	6	2	0.38	22	TRUE	FALSE	6	NA	NA	NA	8	8	8	6	8	8	8	8	6	6	6	NA	NA	NA	NA	NA	6	6	8	6	8	8	8	8
KB127104	Southwest China	Sichuan	3A	NA	2012-08-14	1	48	1	28.8	NA	2	NA	NA	135	53.108	5	2	6.062	22	TRUE	TRUE	28	NA	NA	NA	8	8	8	6	8	8	8	8	8	8	6	NA	NA	NA	NA	NA	1	6	8	6	8	8	8	8
KB127107	South China	Guangdong	2	NA	2012-08-15	1	21	7	51.2	NA	2	NA	NA	103	89.0396	4	6	NA	16	TRUE	FALSE	2	NA	NA	NA	8	8	8	6	8	8	8	8	8	8	3	NA	NA	NA	NA	NA	1	2	8	6	8	8	8	8
KB127119	East China	Shandong	3B	NA	2012-08-15	2	70	6	33.5	NA	1	200	110	108	44.9154	5	3	2.627	19	TRUE	TRUE	28	NA	NA	NA	8	8	8	6	8	8	8	8	8	8	6	NA	NA	NA	NA	NA	1	6	8	6	8	8	8	8
KB127120	East China	Shandong	3A	NA	2012-08-14	1	47	6	41.5	NA	1	NA	NA	107	70.8368	6	1	2.495	9	TRUE	FALSE	1	NA	NA	NA	8	8	8	6	8	8	8	8	8	8	6	NA	NA	NA	NA	NA	1	6	8	6	8	8	8	8
KB127137	South China	Guangdong	2	NA	2012-08-16	1	21	5	33.3	NA	2	NA	NA	51	146.06	3	1	NA	15	TRUE	FALSE	2	NA	NA	NA	8	8	8	6	8	8	8	8	6	6	4	NA	NA	NA	NA	NA	1	2	8	6	8	8	8	8
KB127153	Central China	Henan	3B	NA	2012-08-14	1	83	1	27.9	NA	2	NA	NA	287	16.687	1	3	4.847	7	TRUE	TRUE	28	NA	NA	NA	8	8	8	6	8	8	8	8	8	8	6	NA	NA	NA	NA	NA	1	1	8	6	8	8	8	8
KB127293	South China	Guangxi	3A	NA	2012-08-20	1	66	1	16.4	NA	2	NA	NA	90	76.4083	6	3	12.2	13	TRUE	FALSE	5	NA	NA	NA	8	8	8	3	8	8	8	8	8	8	1	NA	NA	NA	NA	NA	1	2	8	1	8	8	8	8
KB127362	Southwest China	Yunnan	3A	NA	2012-08-22	2	62	6	28.4	NA	2	NA	NA	65	87.7805	5	2	1.392	25	TRUE	FALSE	5	NA	NA	NA	8	8	8	3	8	8	8	8	8	8	6	NA	NA	NA	NA	NA	1	1	8	6	8	8	8	8
KB127450	East China	Shandong	2	NA	2012-08-25	1	42	5	43	NA	2	NA	NA	81.9	101.363	3	3	1.26	22	TRUE	FALSE	2	NA	NA	NA	8	8	8	6	8	8	8	8	8	8	3	NA	NA	NA	NA	NA	1	3	8	6	8	8	8	8
KB127457	South China	Guangdong	3A	NA	2012-08-27	2	40	4	36.3	NA	1	132	93	234	21.7743	6	2	2.502	9	TRUE	TRUE	1	NA	NA	NA	8	8	8	6	8	8	8	8	6	6	6	NA	NA	NA	NA	NA	1	6	8	6	6	8	8	8
KB127517	South China	Guangdong	3A	NA	2012-08-29	1	65	1	NA	NA	1	150	80	106	63.1358	NA	NA	NA	36	TRUE	FALSE	5	NA	NA	NA	8	8	8	3	8	8	8	8	8	8	6	NA	NA	NA	NA	NA	6	1	8	6	8	8	8	8
KB127582	East China	Zhejiang	3A	NA	2012-08-30	1	59	6	34.3	NA	1	130	82	57.6	106.385	NA	1	1.513	11	TRUE	FALSE	5	NA	NA	NA	8	8	8	2	8	8	8	8	8	8	6	NA	NA	NA	NA	NA	6	1	8	6	8	8	8	8
KB127656	Southwest China	Sichuan	3B	NA	2012-08-31	2	53	1	NA	NA	2	NA	NA	172	28.8345	NA	NA	NA	13	TRUE	TRUE	28	NA	NA	NA	8	8	8	6	8	8	8	8	8	8	6	NA	NA	NA	NA	NA	1	6	8	6	8	8	8	8
KB127795	East China	Zhejiang	3A	NA	2012-09-06	1	54	1	27.3	NA	1	150	90	245	24.77	1	3	4.19	19	TRUE	TRUE	28	NA	NA	NA	8	8	8	6	8	8	8	8	6	6	6	NA	NA	NA	NA	NA	1	6	8	6	8	8	8	8
KB127813	East China	Anhui	3A	NA	2012-09-05	1	31	5	43	NA	2	NA	NA	67	121.708	2	3	1.352	23	TRUE	FALSE	28	NA	NA	NA	8	8	8	6	8	8	8	8	8	8	6	NA	NA	NA	NA	NA	1	6	8	6	8	8	8	8
KB127823	Southwest China	Sichuan	2	NA	2012-09-06	2	76	5	36.3	NA	2	NA	NA	106.7	43.6967	1	3	3.221	16	TRUE	TRUE	5	NA	NA	NA	8	8	8	2	8	8	8	8	8	8	6	NA	NA	NA	NA	NA	1	1	8	6	8	8	8	8
KB127872	South China	Guangxi	3B	NA	2012-09-08	2	24	5	24	NA	2	NA	NA	77	93.4053	2	3	3.2	NA	TRUE	FALSE	19	NA	NA	NA	8	8	8	8	8	8	8	8	8	8	8	NA	NA	NA	NA	NA	8	8	2	8	1	8	8	8
KB128850	Southwest China	Sichuan	3B	NA	2012-10-17	2	63	5	30.4	NA	2	NA	NA	81.6	66.2104	4	3	NA	NA	TRUE	FALSE	2	NA	NA	NA	8	8	8	8	8	8	8	8	8	8	8	NA	NA	NA	NA	NA	8	8	8	8	8	8	8	8
KB128991	South China	Guangdong	3A	NA	2012-10-23	2	53	1	NA	NA	1	145	88	54	103.786	NA	NA	NA	NA	TRUE	FALSE	5	NA	NA	NA	8	8	8	8	8	8	8	8	8	8	8	NA	NA	NA	NA	NA	8	8	8	8	8	8	8	8
KB129291	South China	Guangdong	3A	NA	2012-10-31	1	56	3	NA	NA	1	NA	NA	391	13.8799	NA	NA	NA	NA	TRUE	FALSE	33	NA	NA	NA	8	8	8	8	8	8	8	8	8	8	8	NA	NA	NA	NA	NA	8	8	8	8	8	8	8	8
KB1300228	South China	Guangdong	3A	NA	2013-01-01	1	40	5	38.8	NA	1	NA	NA	131	58.2583	2	3	2.856	11	TRUE	TRUE	28	NA	NA	NA	8	8	8	6	8	8	8	8	6	6	6	NA	NA	NA	NA	NA	1	6	8	6	6	8	8	8
KB1300261	Central China	Henan	3B	NA	2013-01-01	2	48	6	32	NA	1	140	80	32.7	126.784	6	2	NA	11	TRUE	FALSE	28	NA	NA	NA	8	8	8	6	8	8	8	8	8	8	5	NA	NA	NA	NA	NA	1	6	8	5	8	8	8	8
KB1300282	South China	Guangdong	3B	NA	2013-01-04	2	53	1	31.5	NA	NA	NA	NA	86.4	66.286	NA	3	0.25	11	TRUE	FALSE	5	NA	NA	NA	8	8	8	3	8	8	8	8	8	8	6	NA	NA	NA	NA	NA	1	1	8	1	8	8	8	8
KB1300350	South China	Guangdong	3A	NA	2013-01-07	1	56	1	22	NA	NA	NA	NA	271.3	21.5917	4	NA	6.88	21	TRUE	TRUE	28	NA	NA	NA	8	8	8	6	8	8	8	8	8	8	6	NA	NA	NA	NA	NA	6	6	8	6	8	8	8	8
KB1300400	Central China	Henan	3B	NA	2013-01-08	1	43	1	23.4	NA	1	140	80	57.7	118.955	6	3	5.04	16	TRUE	FALSE	37	NA	NA	NA	8	8	8	3	8	8	8	8	6	1	1	NA	NA	NA	NA	NA	1	2	8	1	8	8	8	8
KB1300405	East China	Shandong	3B	NA	2013-01-08	2	51	1	27.4	NA	1	200	130	43	113.445	3	NA	6.4	15	TRUE	FALSE	5	NA	NA	NA	8	8	8	2	8	8	8	8	8	8	6	NA	NA	NA	NA	NA	1	1	8	6	8	8	8	8
KB1300427	South China	Guangdong	2	NA	2013-01-09	1	66	1	25	NA	NA	NA	NA	196	29.8182	NA	3	NA	16	TRUE	TRUE	28	NA	NA	NA	8	8	8	6	8	8	8	8	8	8	6	NA	NA	NA	NA	NA	1	6	8	6	8	8	8	8
KB1300438	Central China	Hunan	2	NA	2013-01-09	2	50	1	23.25	NA	NA	NA	NA	NA	NA	2	3	9.42	24	TRUE	FALSE	28	NA	NA	1	6	6	6	6	8	8	8	8	8	8	6	NA	NA	NA	NA	NA	1	6	8	6	8	8	8	8
KB1300438	Central China	Hunan	2	NA	2013-01-09	2	50	1	23.25	NA	NA	NA	NA	NA	NA	2	3	9.42	24	TRUE	FALSE	28	NA	NA	1	6	6	6	6	8	8	8	8	8	8	6	NA	NA	NA	NA	NA	1	6	8	6	8	8	8	8
KB1300447	Central China	Henan	3B	NA	2013-01-08	1	53	1	NA	NA	NA	NA	NA	NA	NA	NA	NA	NA	125	TRUE	FALSE	28	NA	NA	NA	8	8	8	6	8	8	8	8	8	8	6	NA	NA	NA	NA	NA	6	6	8	6	8	8	8	8
KB1300451	Central China	Henan	2	NA	2013-01-08	2	47	6	40.3	NA	NA	NA	NA	85	70.5187	6	NA	0.25	8	TRUE	FALSE	2	NA	NA	NA	8	8	8	6	8	8	8	8	8	8	2	NA	NA	NA	NA	NA	1	1	8	6	8	8	8	8
KB1300486	South China	Guangdong	3A	NA	2013-01-10	1	40	1	32	NA	NA	NA	NA	106	75.2566	1	3	3.97	26	TRUE	FALSE	28	NA	NA	NA	8	8	8	6	8	8	8	8	8	8	6	NA	NA	NA	NA	NA	1	6	8	6	8	8	8	8
KB1300495	East China	Anhui	3A	NA	2013-01-08	1	62	1	32.6	NA	NA	NA	NA	100	69.1867	6	3	7.41	11	TRUE	FALSE	28	NA	NA	NA	8	8	8	6	8	8	8	8	8	8	6	NA	NA	NA	NA	NA	6	6	8	6	8	8	8	8
KB1300502	Southwest China	Yunnan	3A	NA	2013-01-09	1	39	1	24.5	NA	NA	NA	NA	93	88.7757	5	2	10.85	12	TRUE	FALSE	28	NA	NA	NA	8	8	8	6	8	8	8	8	8	8	6	NA	NA	NA	NA	NA	6	6	8	6	8	8	8	8
KB1300543	South China	Guangdong	3A	NA	2013-01-10	2	54	1	3.29	NA	1	160	80	NA	NA	3	2	4.23	NA	TRUE	FALSE	2	28	NA	NA	8	8	8	8	8	8	8	8	8	8	8	NA	NA	NA	NA	NA	8	8	8	8	8	8	8	8
KB1300571	East China	Zhejiang	3A	NA	2013-01-10	2	54	6	37.6	NA	NA	NA	NA	97.4	56.9441	6	1	0.77	18	TRUE	TRUE	6	NA	NA	NA	8	8	8	6	8	8	8	8	8	8	6	NA	NA	NA	NA	NA	1	6	8	6	8	8	8	8
KB1300580	South China	Guangxi	3A	NA	2013-01-10	1	37	6	42.1	NA	NA	165	102	96.1	86.5324	6	3	4.41	12	TRUE	FALSE	4	NA	NA	NA	8	8	8	6	8	8	8	8	8	8	6	NA	NA	NA	NA	NA	6	6	8	6	8	8	8	8
KB1300652	South China	Guangxi	3A	NA	2013-01-12	2	67	1	27.5	NA	NA	NA	NA	143.2	32.6153	5	3	4.49	24	TRUE	TRUE	28	NA	NA	NA	8	8	8	6	8	8	8	8	8	8	6	NA	NA	NA	NA	NA	1	6	8	6	8	8	8	8
KB1300662	East China	Jiangsu	3B	NA	2013-01-12	2	63	4	35.4	NA	NA	NA	NA	161	29.1143	1	3	NA	18	TRUE	TRUE	2	NA	NA	NA	8	8	8	6	8	8	8	8	6	6	3	NA	NA	NA	NA	NA	2	2	8	6	8	8	8	8
KB1300723	East China	Shandong	3A	NA	2013-01-15	1	34	1	29	NA	NA	NA	NA	64	121.435	6	2	4.5	55	TRUE	FALSE	1	NA	NA	NA	8	8	8	6	8	8	8	8	8	8	6	NA	NA	NA	NA	NA	1	6	8	6	8	8	8	8
KB1300743	South China	Guangdong	3A	NA	2013-01-17	1	57	1	19.2	NA	NA	NA	NA	92	79.2605	1	3	11.7	7	TRUE	FALSE	5	NA	NA	NA	8	8	8	3	8	8	8	8	8	8	6	NA	NA	NA	NA	NA	1	1	8	1	8	8	8	8
KB1300750	South China	Guangdong	2	NA	2013-01-17	2	59	5	46.7	NA	NA	NA	NA	61.7	95.2329	1	1	NA	38	TRUE	FALSE	13	28	NA	NA	8	8	8	6	8	8	8	8	8	8	6	NA	NA	NA	NA	NA	1	6	8	6	8	8	8	8
KB1300751	South China	Guangxi	2	NA	2013-01-16	1	35	1	21	NA	NA	NA	NA	194	37.5354	1	2	3.929	11	TRUE	TRUE	28	NA	NA	NA	8	8	8	5	8	8	8	8	8	8	6	NA	NA	NA	NA	NA	1	1	8	6	8	8	8	8
KB1300878	South China	Guangxi	2	NA	2013-01-18	1	38	6	27.4	NA	NA	NA	NA	78	108.85	5	2	2.08	13	TRUE	FALSE	28	NA	NA	NA	8	8	8	6	8	8	8	8	8	8	6	NA	NA	NA	NA	NA	1	6	8	6	8	8	8	8
KB1300925	East China	Zhejiang	3B	NA	2013-01-19	1	70	1	NA	NA	2	NA	NA	103.7	62.5951	NA	NA	NA	12	TRUE	FALSE	86	NA	NA	NA	8	8	8	6	8	8	8	8	8	8	6	NA	NA	NA	NA	NA	1	6	8	6	8	8	8	8
KB1300928	South China	Guangdong	3A	NA	2013-01-21	1	42	5	44.3	NA	1	NA	NA	121.8	62.7321	2	4	2.662	18	TRUE	FALSE	28	NA	NA	NA	8	8	8	6	8	8	8	8	6	6	6	NA	NA	NA	NA	NA	1	6	8	6	6	8	8	8
KB1300993	North China	Tianjin	3A	NA	2013-01-22	1	51	1	24.4	NA	NA	NA	NA	125	57.0712	3	3	7.8	24	TRUE	TRUE	28	NA	NA	NA	8	8	8	6	8	8	8	8	8	8	6	NA	NA	NA	NA	NA	1	6	8	6	8	8	8	8
KB1301124	East China	Jiangsu	3B	NA	2013-01-24	2	51	5	38.1	NA	NA	NA	NA	52	106.569	2	1	0.59	14	TRUE	FALSE	2	NA	NA	NA	8	8	8	6	8	8	8	8	8	8	2	NA	NA	NA	NA	NA	1	2	8	6	8	8	8	8
KB1301157	South China	Guangdong	2	NA	2013-01-25	1	51	1	24.4	NA	1	159	110	198	32.7275	4	3	NA	NA	TRUE	TRUE	28	NA	NA	NA	8	8	8	8	8	8	8	8	8	8	8	NA	NA	NA	NA	NA	8	8	8	8	8	8	8	8
KB1301162	South China	Guangdong	3A	NA	2013-01-25	2	62	1	20.3	NA	NA	NA	NA	55	96.841	1	2	NA	NA	TRUE	FALSE	5	NA	NA	NA	8	8	8	8	8	8	8	8	8	8	8	NA	NA	NA	NA	NA	8	8	8	8	8	8	8	8
KB1301265	South China	Guangdong	3A	NA	2013-01-29	1	30	5	41.9	NA	1	175	116	97	89.8751	4	3	NA	NA	TRUE	FALSE	2	NA	NA	NA	8	8	8	8	8	8	8	8	8	8	8	NA	NA	NA	NA	NA	8	8	8	8	8	8	8	8
KB1301288	East China	Anhui	3A	NA	2013-01-29	2	66	1	22.2	NA	NA	NA	NA	526	6.81296	6	3	9.729	8	TRUE	TRUE	28	NA	NA	NA	8	8	8	6	8	8	8	8	8	8	6	NA	NA	NA	NA	NA	1	6	8	6	8	8	8	8
KB1301309	South China	Guangdong	3A	NA	2013-01-31	1	50	1	23	NA	NA	NA	NA	89	86.6601	5	3	6.421	16	TRUE	FALSE	37	NA	NA	NA	8	8	8	1	8	8	8	8	5	1	1	NA	NA	NA	NA	NA	1	1	8	1	6	8	8	8
KB1301339	East China	Zhejiang	3A	NA	2013-01-30	2	41	1	20.5	NA	NA	NA	NA	62.7	106.262	5	3	2.35	24	TRUE	FALSE	28	NA	NA	NA	6	6	6	6	8	8	8	8	6	6	6	NA	NA	NA	NA	NA	6	6	6	6	6	1	1	8
KB1301352	South China	Guangxi	2	NA	2013-01-30	1	41	1	28.1	NA	1	164	99	135	55.7847	NA	3	NA	9	TRUE	TRUE	28	NA	NA	NA	8	8	8	6	8	8	8	8	8	8	6	NA	NA	NA	NA	NA	1	6	8	6	8	8	8	8
KB1301378	South China	Guangdong	3A	NA	2013-02-01	2	51	1	21.8	NA	NA	NA	NA	243	19.2562	4	4	NA	45	TRUE	TRUE	28	NA	NA	NA	8	8	8	6	8	8	8	8	8	8	6	NA	NA	NA	NA	NA	6	6	8	6	6	8	8	8
KB1301394	East China	Zhejiang	3B	NA	2013-01-31	1	53	6	27.2	NA	NA	NA	NA	81	95.087	5	2	2.98	21	TRUE	FALSE	37	NA	NA	NA	8	8	8	3	8	8	8	8	1	1	2	NA	NA	NA	NA	NA	2	3	8	2	8	8	8	8
KB1301402	Central China	Hunan	3B	NA	2013-01-31	2	28	1	16.5	NA	NA	NA	NA	NA	NA	6	2	5.152	13	TRUE	FALSE	28	NA	NA	NA	8	8	8	6	8	8	8	8	8	8	6	NA	NA	NA	NA	NA	1	6	8	6	8	8	8	8
KB1301471	South China	Guangxi	2	NA	2013-02-02	2	61	1	25.3	NA	NA	NA	NA	84.1	64.7415	1	3	NA	15	TRUE	FALSE	28	NA	NA	NA	8	8	8	6	8	8	8	8	6	6	6	NA	NA	NA	NA	NA	6	6	8	6	8	8	8	8
KB1301570	South China	Guangdong	2	NA	2013-02-06	1	44	1	30.9	NA	1	152	90	166.8	42.2962	4	4	6.713	NA	TRUE	TRUE	28	NA	NA	NA	8	8	8	8	8	8	8	8	8	8	8	NA	NA	NA	NA	NA	8	8	8	8	8	8	8	8
KB1301752	South China	Guangdong	3A	NA	2013-02-21	1	52	1	13.4	NA	NA	NA	NA	58	111.429	4	4	9.94	41	TRUE	FALSE	5	NA	NA	NA	8	8	8	3	8	8	8	8	8	8	6	NA	NA	NA	NA	NA	1	2	8	6	8	8	8	8
KB1301756	East China	Shandong	3B	NA	2013-02-19	1	60	6	26.2	NA	1	180	80	83	87.8939	NA	1	2.98	4	TRUE	FALSE	28	NA	NA	NA	8	8	8	6	8	8	8	8	8	8	6	NA	NA	NA	NA	NA	1	6	8	6	8	8	8	8
KB1301816	Central China	Hunan	2	NA	2013-02-21	2	55	1	25	NA	NA	NA	NA	NA	NA	6	2	3.06	24	TRUE	FALSE	5	NA	NA	NA	8	8	8	3	8	8	8	8	8	8	6	NA	NA	NA	NA	NA	6	1	8	6	8	8	8	8
KB1301841	East China	Zhejiang	3A	NA	2013-02-20	1	56	6	34.9	NA	NA	NA	NA	88	84.2263	5	2	1.746	17	TRUE	FALSE	28	NA	NA	NA	8	8	8	6	8	8	8	8	8	8	6	NA	NA	NA	NA	NA	1	6	8	6	8	8	8	8
KB1302021	North China	Tianjin	3A	NA	2013-02-25	2	56	1	21	NA	NA	NA	NA	51	103.551	2	3	2.9	31	TRUE	FALSE	1	NA	NA	NA	8	8	8	6	8	8	8	8	6	6	6	NA	NA	NA	NA	NA	6	6	8	6	8	8	8	8
KB1302088	East China	Shandong	2	NA	2013-02-27	2	46	1	17	NA	NA	NA	NA	59.1	105.827	3	2	15.568	19	TRUE	FALSE	28	NA	NA	NA	8	8	8	6	8	8	8	8	6	6	6	NA	NA	NA	NA	NA	1	6	8	6	8	8	8	8
KB1302097	South China	Guangdong	3A	NA	2013-02-28	1	44	1	17.4	NA	NA	NA	NA	NA	NA	NA	NA	8.859	NA	TRUE	FALSE	5	28	NA	NA	8	8	8	8	8	8	8	8	8	8	8	NA	NA	NA	NA	NA	8	8	8	8	8	8	8	8
KB1302100	Central China	Henan	2	NA	2013-02-26	1	57	6	38.3	NA	NA	NA	NA	105	67.5552	5	3	4	NA	TRUE	FALSE	28	NA	NA	NA	8	8	8	8	8	8	8	8	8	8	8	NA	NA	NA	NA	NA	8	8	8	8	8	8	8	8
KB1302101	Central China	Henan	2	NA	2013-02-26	2	47	6	NA	NA	NA	NA	NA	NA	NA	NA	3	NA	NA	TRUE	FALSE	28	NA	NA	NA	8	8	8	8	8	8	8	8	8	8	8	NA	NA	NA	NA	NA	8	8	8	8	8	8	8	8
KB1302138	East China	Jiangsu	2	NA	2013-03-01	2	48	1	29.4	NA	1	164	90	53	108.159	3	3	NA	26	TRUE	FALSE	28	NA	NA	NA	8	8	8	6	8	8	8	8	8	8	6	NA	NA	NA	NA	NA	1	6	8	6	8	8	8	8
KB1302145	East China	Fujian	3A	NA	2013-02-27	2	58	5	17.5	NA	NA	NA	NA	130	39.0531	4	3	2.286	31	TRUE	TRUE	9	NA	NA	NA	8	8	8	2	8	8	8	8	8	8	6	NA	NA	NA	NA	NA	1	6	8	6	8	8	8	8
KB1302177	East China	Zhejiang	3B	NA	2013-02-28	2	41	5	25.8	NA	NA	NA	NA	77	82.8913	1	2	1.133	21	TRUE	FALSE	28	NA	NA	NA	8	8	8	1	8	8	8	8	6	6	6	NA	NA	NA	NA	NA	2	2	8	6	8	8	8	8
KB1302232	South China	Hainan	3A	NA	2013-03-02	1	49	1	16.9	NA	1	140	100	168	40.484	2	3	4.299	18	TRUE	TRUE	28	NA	NA	NA	6	6	6	6	8	8	8	8	6	6	6	NA	NA	NA	NA	NA	1	6	6	6	1	1	1	8
KB1302245	Northwest China	Shanxi3	3A	NA	2013-03-01	1	51	6	43.6	NA	NA	NA	NA	NA	NA	6	1	2.38	30	TRUE	FALSE	4	NA	NA	NA	8	8	8	6	8	8	8	8	8	8	6	NA	NA	NA	NA	NA	1	6	8	6	8	8	8	8
KB1302358	South China	Guangdong	3A	NA	2013-03-05	2	40	1	25.2	NA	NA	NA	NA	64	104.389	6	NA	1.53	8	TRUE	FALSE	28	NA	NA	NA	6	6	8	6	8	8	8	8	6	6	6	NA	NA	NA	NA	NA	1	6	8	6	8	8	8	8
KB1302381	South China	Guangdong	3A	NA	2013-03-05	2	48	6	25.8	NA	NA	NA	NA	59.1	104.351	NA	3	2.56	NA	TRUE	FALSE	19	NA	NA	NA	8	8	8	8	8	8	8	8	8	8	8	NA	NA	NA	NA	NA	8	8	8	8	8	8	8	8
KB1302432	South China	Guangdong	3A	NA	2013-03-07	1	31	1	NA	NA	NA	NA	NA	NA	NA	1	3	6.25	2	TRUE	FALSE	28	NA	NA	NA	8	8	8	6	8	8	8	8	8	8	6	NA	NA	NA	NA	NA	1	6	8	6	8	8	8	8
KB1302507	East China	Shandong	3A	NA	2013-03-06	1	38	1	22.4	NA	NA	NA	NA	60.7	120.667	1	3	7.29	8	TRUE	FALSE	5	NA	NA	NA	8	8	8	3	8	8	8	8	6	6	6	NA	NA	NA	NA	NA	1	1	8	6	8	8	8	8
KB1302550	Southwest China	Sichuan	3A	NA	2013-03-06	1	51	1	NA	NA	NA	NA	NA	66	106.411	NA	NA	NA	14	TRUE	FALSE	28	NA	NA	NA	8	8	8	6	8	8	8	8	8	8	6	NA	NA	NA	NA	NA	1	6	8	6	8	8	8	8
KB1302648	East China	Shandong	3A	NA	2013-03-08	2	52	2	NA	NA	NA	NA	NA	155	32.9311	NA	NA	NA	21	TRUE	FALSE	28	NA	NA	NA	6	5	6	6	8	8	8	8	8	8	6	NA	NA	NA	NA	NA	6	6	8	6	8	8	8	8
KB1302691	East China	Zhejiang	2	NA	2013-03-10	2	70	6	45.2	NA	NA	NA	NA	84	60.8626	6	1	1.16	3	TRUE	FALSE	28	NA	NA	NA	6	6	6	6	8	8	8	8	8	8	6	NA	NA	NA	NA	NA	1	6	8	6	8	1	1	8
KB1302702	Central China	Henan	2	NA	2013-03-09	2	48	5	27.4	NA	NA	NA	NA	62.4	101.752	2	2	1.6	NA	TRUE	FALSE	5	NA	NA	NA	8	8	8	8	8	8	8	8	8	8	8	NA	NA	NA	NA	NA	8	8	8	8	8	8	8	8
KB1302738	East China	Jiangxi	3A	NA	2013-03-13	1	57	4	25.3	NA	NA	NA	NA	141	47.301	1	3	2.71	12	TRUE	TRUE	28	NA	NA	NA	8	8	8	6	8	8	8	8	8	8	6	NA	NA	NA	NA	NA	1	6	8	6	8	8	8	8
KB1302797	Southwest China	Sichuan	3A	NA	2013-03-13	2	59	1	NA	NA	NA	NA	NA	77	73.0458	NA	NA	NA	5	TRUE	FALSE	5	NA	NA	NA	8	8	8	3	8	8	8	8	8	8	6	NA	NA	NA	NA	NA	1	1	8	6	8	8	8	8
KB1302825	South China	Guangdong	3A	NA	2013-03-15	1	75	1	NA	NA	NA	NA	NA	131	45.5598	NA	NA	NA	16	TRUE	TRUE	2	NA	NA	NA	8	8	8	6	8	8	8	8	8	8	2	NA	NA	NA	NA	NA	1	1	8	6	8	8	8	8
KB1302832	South China	Guangdong	3A	NA	2013-03-15	2	40	1	NA	NA	NA	NA	NA	47	119.024	NA	NA	NA	29	TRUE	FALSE	5	NA	NA	NA	8	8	8	3	8	8	8	8	8	8	6	NA	NA	NA	NA	NA	1	1	8	6	8	8	8	8
KB1302843	Central China	Hunan	3A	NA	2013-03-14	2	56	6	46.3	NA	NA	NA	NA	87	64.363	NA	1	0.585	22	TRUE	FALSE	28	NA	NA	NA	8	8	8	6	8	8	8	8	8	8	6	NA	NA	NA	NA	NA	6	6	8	6	8	8	8	8
KB1302907	East China	Zhejiang	2	NA	2013-03-15	2	65	4	35.7	NA	NA	NA	NA	140	33.993	6	2	1.6	6	TRUE	TRUE	28	NA	NA	NA	6	6	6	6	8	8	8	8	6	6	6	NA	NA	NA	NA	NA	1	6	8	6	8	8	8	8
KB1302912	East China	Zhejiang	3B	NA	2013-03-14	2	20	6	36.2	NA	NA	NA	NA	34	152.375	6	3	2.53	12	TRUE	FALSE	1	NA	NA	NA	8	8	8	6	8	8	8	8	8	8	6	NA	NA	NA	NA	NA	1	6	8	6	8	8	8	8
KB1302996	South China	Guangdong	3A	NA	2013-03-19	1	56	1	NA	NA	NA	NA	NA	112.1	62.857	NA	NA	NA	19	TRUE	FALSE	5	NA	NA	NA	8	8	8	3	8	8	8	8	8	8	6	NA	NA	NA	NA	NA	6	1	8	6	8	8	8	8
KB1303080	East China	Fujian	3A	NA	2013-03-19	1	65	1	32.3	1	1	NA	NA	272	20.2058	2	3	4.11	19	TRUE	TRUE	28	31	NA	NA	8	8	8	6	8	8	8	8	8	8	6	NA	NA	NA	NA	NA	6	6	8	6	8	8	8	8
KB1303155	South China	Guangdong	3A	NA	2013-03-22	2	49	1	NA	NA	NA	NA	NA	131.8	40.9159	NA	NA	NA	22	TRUE	TRUE	28	NA	NA	NA	8	8	8	6	8	8	8	8	8	8	6	NA	NA	NA	NA	NA	1	6	8	6	8	8	8	8
KB1303182	East China	Fujian	3A	NA	2013-03-20	1	33	6	39.7	NA	NA	NA	NA	75	114.573	6	2	0.669	6	TRUE	FALSE	6	NA	NA	NA	8	8	8	6	8	8	8	8	8	8	6	NA	NA	NA	NA	NA	1	6	8	6	8	8	8	8
KB1303192	Southwest China	Yunnan	3A	NA	2013-03-20	1	38	6	49.4	NA	NA	NA	NA	86	98.2725	NA	NA	NA	19	TRUE	FALSE	6	NA	NA	NA	8	8	8	5	8	8	8	8	8	8	6	NA	NA	NA	NA	NA	6	6	8	1	8	8	8	8
KB1303288	Southwest China	Sichuan	2	NA	2013-03-22	1	56	1	NA	NA	2	NA	NA	75.8	97.0559	NA	NA	NA	13	TRUE	FALSE	28	NA	NA	NA	8	8	8	6	8	8	8	8	8	8	6	NA	NA	NA	NA	NA	6	6	8	6	8	8	8	8
KB1303361	South China	Guangdong	2	NA	2013-03-26	2	45	1	NA	NA	NA	NA	NA	63	102.724	NA	NA	NA	7	TRUE	FALSE	2	NA	NA	NA	8	8	8	6	8	8	8	8	6	6	2	NA	NA	NA	NA	NA	1	1	8	6	8	8	8	8
KB1303365	South China	Guangxi	3A	NA	2013-03-25	1	56	6	43.2	NA	NA	NA	NA	110	64.3107	6	2	3.56	4	TRUE	FALSE	1	NA	NA	NA	8	8	8	6	8	8	8	8	8	8	6	NA	NA	NA	NA	NA	6	6	8	6	8	8	8	8
KB1303421	Southwest China	Chongqing	3A	NA	2013-03-25	2	43	1	NA	NA	NA	NA	NA	76	83.0369	NA	NA	NA	6	TRUE	FALSE	28	NA	NA	NA	8	8	8	6	8	8	8	8	8	8	6	NA	NA	NA	NA	NA	6	6	8	6	8	8	8	8
KB1303624	North China	Tianjin	2	NA	2013-03-29	1	43	1	32.5	NA	NA	NA	NA	71.5	108.92	6	3	4.914	5	TRUE	FALSE	5	NA	NA	NA	8	8	8	3	8	8	8	8	8	8	6	NA	NA	NA	NA	NA	6	1	8	6	8	8	8	8
KB1303675	East China	Jiangsu	3B	NA	2013-03-29	1	49	1	21.7	NA	NA	NA	NA	71	104.726	6	3	5.6	23	TRUE	FALSE	2	28	NA	NA	8	8	8	6	8	8	8	8	8	8	2	NA	NA	NA	NA	NA	1	2	8	6	8	8	8	8
KB1303677	East China	Jiangsu	3B	NA	2013-03-29	1	86	1	NA	NA	NA	NA	NA	118	47.8519	NA	NA	NA	28	TRUE	TRUE	5	60	NA	NA	8	8	8	3	8	8	8	8	8	8	6	NA	NA	NA	NA	NA	1	2	8	6	8	8	8	8
KB1303750	South China	Guangdong	2	NA	2013-04-03	1	40	5	20.6	NA	NA	NA	NA	NA	NA	4	3	2.535	NA	TRUE	FALSE	28	NA	NA	NA	8	8	8	8	8	8	8	8	8	8	8	NA	NA	NA	NA	NA	8	8	8	8	8	8	8	8
KB1303819	Central China	Henan	3B	NA	2013-04-02	1	39	1	NA	NA	NA	NA	NA	98.2	83.1241	NA	NA	NA	12	TRUE	FALSE	5	NA	NA	NA	8	8	8	2	8	8	8	8	8	8	6	NA	NA	NA	NA	NA	6	1	8	6	8	8	8	8
KB1303842	East China	Zhejiang	3A	NA	2013-04-03	2	65	1	NA	NA	2	NA	NA	114	43.5773	NA	NA	NA	NA	TRUE	TRUE	1	60	NA	NA	8	8	8	8	8	8	8	8	8	8	8	NA	NA	NA	NA	NA	8	8	8	8	8	8	8	8
KB1303851	East China	Zhejiang	3B	NA	2013-04-03	1	45	1	NA	NA	NA	NA	NA	91	87.3784	NA	NA	NA	26	TRUE	FALSE	28	NA	NA	NA	8	8	8	6	8	8	8	8	8	8	6	NA	NA	NA	NA	NA	1	6	8	6	8	8	8	8
KB1303904	South China	Guangdong	3A	NA	2013-04-06	1	40	4	32.3	NA	NA	NA	NA	376	16.2831	4	NA	2.628	16	TRUE	TRUE	28	NA	NA	NA	8	8	8	6	8	8	8	8	8	8	6	NA	NA	NA	NA	NA	6	6	8	6	8	8	8	8
KB1303907	North China	Tianjin	3A	NA	2013-04-04	2	29	1	NA	NA	NA	NA	NA	55	122.105	NA	NA	NA	26	TRUE	FALSE	28	NA	NA	NA	8	8	8	6	8	8	8	8	8	8	6	NA	NA	NA	NA	NA	6	6	8	6	8	8	8	8
KB1303989	East China	Fujian	3A	NA	2013-04-09	1	57	1	NA	NA	NA	NA	NA	115.9	59.9514	NA	NA	NA	15	TRUE	TRUE	5	62	NA	NA	8	8	8	2	8	8	8	8	8	8	6	NA	NA	NA	NA	NA	6	6	8	6	8	8	8	8
KB1304008	Central China	Henan	3A	NA	2013-04-09	1	36	4	40.2	NA	NA	NA	NA	197	36.5875	6	2	2.55	12	TRUE	TRUE	2	NA	NA	NA	8	8	8	6	8	8	8	8	8	8	2	NA	NA	NA	NA	NA	6	1	8	6	8	8	8	8
KB1304032	North China	Tianjin	3A	NA	2013-04-09	1	60	1	33	NA	NA	NA	NA	265.2	21.5786	6	2	3.57	10	TRUE	TRUE	28	NA	NA	NA	8	8	8	6	8	8	8	8	8	8	6	NA	NA	NA	NA	NA	1	6	8	6	8	8	8	8
KB1304217	Central China	Henan	3B	NA	2013-04-13	2	47	6	32.4	NA	1	150	80	96.2	60.7174	5	2	3.447	22	TRUE	FALSE	28	NA	NA	NA	8	8	8	6	8	8	8	8	8	8	6	NA	NA	NA	NA	NA	1	6	8	6	8	8	8	8
KB1304219	East China	Shandong	3A	NA	2013-04-12	2	45	1	NA	NA	NA	NA	NA	52.7	110.669	NA	NA	NA	14	TRUE	FALSE	37	NA	NA	NA	8	8	8	2	8	8	8	8	6	5	1	NA	NA	NA	NA	NA	2	2	8	2	8	8	8	8
KB1304408	South China	Guangxi	2	NA	2013-04-16	1	61	4	23.1	NA	NA	NA	NA	158.1	40.0465	3	3	2.48	20	TRUE	TRUE	28	NA	NA	NA	8	8	8	6	8	8	8	8	8	8	6	NA	NA	NA	NA	NA	6	6	8	6	8	8	8	8
KB1304414	Southwest China	Sichuan	3B	NA	2013-04-18	2	33	1	32.5	NA	NA	NA	NA	36.5	135.868	NA	3	45.775	4	TRUE	FALSE	1	NA	NA	NA	8	8	8	6	8	8	8	8	8	8	6	NA	NA	NA	NA	NA	1	6	8	6	8	8	8	8
KB1304538	South China	Guangxi	3A	NA	2013-04-19	1	61	4	NA	NA	NA	NA	NA	146.4	43.9475	1	2	1.831	10	TRUE	TRUE	28	NA	NA	NA	8	8	8	6	8	8	8	8	8	8	6	NA	NA	NA	NA	NA	1	6	8	6	8	8	8	8
KB1304568	Northeast China	Jilin	3A	NA	2013-04-18	2	48	5	36.6	NA	NA	NA	NA	75.1	81.334	4	3	4.56	8	TRUE	FALSE	2	NA	NA	NA	8	8	8	6	8	8	8	8	8	8	2	NA	NA	NA	NA	NA	1	2	8	6	8	8	8	8
KB1304616	South China	Guangdong	3A	NA	2013-04-23	1	65	1	24.8	NA	NA	NA	NA	128.9	49.8396	4	3	4.8	38	TRUE	TRUE	28	NA	NA	NA	8	8	8	6	8	8	8	8	8	8	6	NA	NA	NA	NA	NA	6	6	8	6	8	8	8	8
KB1304629	South China	Guangdong	3A	NA	2013-04-23	1	45	6	36.9	NA	NA	NA	NA	56.8	118.056	5	3	2.55	NA	TRUE	FALSE	28	NA	NA	NA	8	8	8	8	8	8	8	8	8	8	8	NA	NA	NA	NA	NA	8	8	8	8	8	8	8	8
KB1304632	South China	Guangdong	3A	NA	2013-04-23	1	51	4	NA	NA	1	140	90	145	47.6965	4	2	NA	NA	TRUE	TRUE	5	28	NA	NA	8	8	8	8	8	8	8	8	8	8	8	NA	NA	NA	NA	NA	8	8	8	8	8	8	8	8
KB1304639	South China	Guangdong	3A	NA	2013-04-24	2	54	1	25.4	NA	NA	NA	NA	133	39.0733	4	3	1.629	3	TRUE	TRUE	28	NA	NA	NA	8	8	8	6	8	8	8	8	8	8	6	NA	NA	NA	NA	NA	1	6	8	6	8	8	8	8
KB1304641	Northeast China	Liaoning	3A	NA	2013-04-22	1	35	1	NA	NA	NA	NA	NA	89.2	96.0289	NA	NA	NA	29	TRUE	FALSE	9	NA	NA	NA	8	8	8	2	8	8	8	8	8	8	6	NA	NA	NA	NA	NA	2	1	8	6	8	8	8	8
KB1304644	South China	Guangxi	3A	NA	2013-04-22	2	53	5	45	NA	NA	NA	NA	69	86.9958	2	3	1.109	9	TRUE	FALSE	2	NA	NA	NA	8	8	8	6	8	8	8	8	6	6	2	NA	NA	NA	NA	NA	6	6	8	6	8	8	8	8
KB1304667	North China	Tianjin	3A	NA	2013-04-22	1	29	1	29	NA	NA	NA	NA	97	90.5087	5	2	4.6	24	TRUE	FALSE	28	NA	NA	NA	8	8	8	6	8	8	8	8	8	8	5	NA	NA	NA	NA	NA	6	6	8	6	8	8	8	8
KB1304705	East China	Shandong	3A	NA	2013-04-23	1	47	1	28.5	NA	NA	NA	NA	183.7	36.8533	2	3	NA	6	TRUE	TRUE	28	NA	NA	NA	8	8	8	6	8	8	8	8	8	8	6	NA	NA	NA	NA	NA	6	6	8	6	8	8	8	8
KB1304794	East China	Fujian	3A	NA	2013-04-24	2	46	1	NA	NA	NA	NA	NA	73.2	85.0802	NA	NA	NA	17	TRUE	FALSE	5	NA	NA	NA	8	8	8	3	8	8	8	8	8	8	6	NA	NA	NA	NA	NA	1	1	8	6	8	8	8	8
KB1304802	Southwest China	Sichuan	3A	NA	2013-04-25	1	52	5	45.6	NA	NA	NA	NA	56.4	112.718	1	2	0.902	16	TRUE	FALSE	6	NA	NA	NA	8	8	8	6	8	8	8	8	8	8	6	NA	NA	NA	NA	NA	6	6	8	6	8	8	8	8
KB1304941	Southwest China	Chongqing	3A	NA	2013-04-26	1	64	6	37.1	NA	NA	NA	NA	105	64.3137	6	2	1.26	34	TRUE	FALSE	28	NA	NA	NA	8	8	8	6	8	8	8	8	8	8	6	NA	NA	NA	NA	NA	1	6	8	6	8	8	8	8
KB1304994	South China	Guangdong	2	NA	2013-04-30	2	53	6	32.5	NA	NA	NA	NA	62	99.0069	NA	2	2.79	9	TRUE	FALSE	19	NA	NA	NA	8	8	8	1	8	8	8	8	8	8	1	NA	NA	NA	NA	NA	1	6	8	1	8	8	8	8
KB1305020	South China	Guangxi	2	NA	2013-04-30	2	47	6	28	NA	NA	NA	NA	64	99.3802	6	1	2.37	22	TRUE	FALSE	28	NA	NA	NA	8	8	8	6	8	8	8	8	8	8	6	NA	NA	NA	NA	NA	6	6	8	6	8	8	8	8
KB1305045	East China	Zhejiang	3B	NA	2013-05-01	1	71	1	NA	NA	NA	NA	NA	121.5	51.3231	NA	NA	NA	22	TRUE	TRUE	1	NA	NA	NA	8	8	8	6	8	8	8	8	6	6	6	NA	NA	NA	NA	NA	6	6	6	6	8	8	8	8
KB1305076	East China	Shandong	3A	NA	2013-05-02	2	52	1	29	NA	NA	160	100	88.5	64.843	6	1	3.72	17	TRUE	FALSE	13	28	NA	NA	8	8	8	6	8	8	8	8	8	8	6	NA	NA	NA	NA	NA	6	6	8	6	8	8	8	8
KB1305081	South China	Guangdong	2	NA	2013-05-03	2	50	1	43	NA	NA	120	98	60	102.385	4	4	2.89	NA	TRUE	FALSE	21	NA	NA	NA	8	8	8	8	8	8	8	8	8	8	8	NA	NA	NA	NA	NA	8	8	8	8	8	8	8	8
KB1305120	East China	Jiangsu	3A	NA	2013-05-03	2	70	5	31.63	NA	NA	NA	NA	55.9	91.0614	1	1	1.68	27	TRUE	FALSE	5	NA	NA	1	1	1	8	3	8	8	8	8	8	8	1	NA	NA	NA	NA	NA	1	1	8	5	8	8	8	8
KB1305258	East China	Shandong	3B	NA	2013-05-06	2	46	1	19.5	NA	2	NA	NA	40	120.33	2	3	8.52	20	TRUE	FALSE	28	NA	NA	NA	8	8	8	6	8	8	8	8	8	8	6	NA	NA	NA	NA	NA	6	6	8	6	8	8	8	8
KB1305279	South China	Guangxi	3A	NA	2013-05-07	1	71	1	21.8	NA	1	NA	NA	276	19.033	6	3	3.15	15	TRUE	TRUE	28	NA	NA	NA	8	8	8	6	8	8	8	8	8	8	6	NA	NA	NA	NA	NA	1	6	8	6	8	8	8	8
KB1305300	South China	Guangdong	2	NA	2013-05-09	2	60	1	18.9	NA	2	NA	NA	57	97.0638	4	4	3.97	10	TRUE	FALSE	5	NA	NA	NA	8	8	8	2	8	8	8	8	8	8	6	NA	NA	NA	NA	NA	1	1	8	6	8	8	8	8
KB1305301	South China	Guangdong	3A	NA	2013-05-09	1	26	4	25.5	NA	2	NA	NA	141	58.809	2	2	2.69	2	TRUE	TRUE	28	NA	NA	NA	8	8	8	6	8	8	8	8	6	6	6	NA	NA	NA	NA	NA	1	6	8	6	8	8	8	8
KB1305355	South China	Guangdong	3A	NA	2013-05-10	1	72	1	22.4	NA	2	NA	NA	97.3	66.6633	1	3	NA	29	TRUE	FALSE	5	NA	NA	NA	8	8	8	3	8	8	8	8	6	6	6	NA	NA	NA	NA	NA	1	2	8	6	8	8	8	8
KB1305387	East China	Zhejiang	3A	NA	2013-05-08	2	38	1	34.5	NA	1	NA	NA	138	41.8133	4	3	3.37	31	TRUE	TRUE	28	NA	NA	NA	8	8	8	6	8	8	8	8	8	8	6	NA	NA	NA	NA	NA	1	6	8	6	8	8	8	8
KB1305673	South China	Guangdong	3A	NA	2013-05-16	1	43	1	31	NA	1	NA	NA	244	26.8926	5	3	6.429	9	TRUE	TRUE	2	28	NA	NA	8	8	8	6	8	8	8	8	8	8	2	NA	NA	NA	NA	NA	1	6	8	6	8	8	8	8
KB1305678	South China	Guangdong	3A	NA	2013-05-15	1	45	1	17.9	NA	2	NA	NA	75	105.311	NA	3	NA	9	TRUE	FALSE	1	NA	NA	NA	8	8	8	6	8	8	8	8	8	8	6	NA	NA	NA	NA	NA	6	6	8	6	8	8	8	8
KB1305687	East China	Zhejiang	3B	NA	2013-05-15	1	53	5	43	NA	1	170	94	73	100.668	5	2	1.14	17	TRUE	FALSE	28	NA	NA	NA	8	8	8	6	8	8	8	8	8	8	6	NA	NA	NA	NA	NA	6	6	8	6	8	8	8	8
KB1305713	East China	Shandong	2	NA	2013-05-16	1	63	1	16.4	NA	2	NA	NA	74	93.3161	NA	3	1.99	19	TRUE	FALSE	5	NA	NA	NA	1	1	6	3	8	8	8	8	8	8	6	NA	NA	NA	NA	NA	1	2	8	6	8	8	8	8
KB1305718	East China	Shandong	3A	NA	2013-05-15	2	57	6	34.1	NA	2	NA	NA	77	74.0793	6	3	NA	12	TRUE	FALSE	5	NA	NA	NA	8	8	8	2	8	8	8	8	8	8	6	NA	NA	NA	NA	NA	1	1	8	6	8	8	8	8
KB1305743	Central China	Henan	2	NA	2013-05-15	2	58	3	27.2	NA	2	NA	NA	253.5	17.4182	4	1	NA	NA	TRUE	FALSE	21	NA	NA	NA	8	8	8	8	8	8	8	8	8	8	8	NA	NA	NA	NA	NA	8	8	8	8	8	8	8	8
KB1305798	Central China	Henan	3A	NA	2013-05-14	1	51	1	24.4	NA	2	NA	NA	78	99.3502	6	2	3.1	19	TRUE	FALSE	28	NA	NA	NA	8	8	8	6	8	8	8	8	8	8	6	NA	NA	NA	NA	NA	1	6	8	6	8	8	8	8
KB1305896	Central China	Henan	3B	NA	2013-05-18	1	46	1	32	NA	2	NA	NA	66.8	109.671	4	3	3.628	6	TRUE	FALSE	1	NA	NA	NA	8	8	8	6	8	8	8	8	8	8	5	NA	NA	NA	NA	NA	6	6	8	6	8	8	8	8
KB1305910	Northeast China	Heilongjiang	3A	NA	2013-05-17	1	44	1	NA	NA	NA	NA	NA	69	109.751	NA	NA	NA	6	TRUE	FALSE	1	NA	NA	NA	8	8	8	6	8	8	8	8	8	8	6	NA	NA	NA	NA	NA	1	6	8	6	8	8	8	8
KB1305932	South China	Guangdong	3A	NA	2013-05-21	2	45	1	33.4	NA	2	NA	NA	186	27.748	NA	4	8.74	17	TRUE	TRUE	28	NA	NA	NA	8	8	8	6	8	8	8	8	8	8	6	NA	NA	NA	NA	NA	6	6	8	6	8	8	8	8
KB1305972	South China	Guangdong	3A	NA	2013-05-21	1	56	1	22.7	NA	1	NA	NA	99.2	72.8693	3	2	4.732	NA	TRUE	FALSE	28	NA	NA	NA	8	8	8	8	8	8	8	8	8	8	8	NA	NA	NA	NA	NA	8	8	8	8	8	8	8	8
KB1305988	South China	Guangdong	2	NA	2013-05-21	2	65	1	NA	NA	1	NA	NA	230.5	18.6033	1	3	9.45	NA	TRUE	TRUE	28	NA	NA	NA	8	8	8	8	8	8	8	8	8	8	8	NA	NA	NA	NA	NA	8	8	8	8	8	8	8	8
KB1306040	East China	Jiangsu	3A	NA	2013-05-21	2	43	5	31.3	NA	1	NA	NA	125.2	45.412	2	3	NA	NA	TRUE	TRUE	28	NA	NA	NA	8	8	8	8	8	8	8	8	8	8	8	NA	NA	NA	NA	NA	8	8	8	8	8	8	8	8
KB1306115	Southwest China	Chongqing	3A	NA	2013-05-22	2	43	5	50	NA	2	NA	NA	58	108.751	4	2	0.424	11	TRUE	FALSE	6	NA	NA	NA	8	8	8	6	8	8	8	8	8	8	6	NA	NA	NA	NA	NA	1	6	8	6	8	8	8	8
KB1306157	East China	Fujian	3A	NA	2013-05-23	2	64	1	NA	NA	1	NA	NA	70.8	78.0582	NA	NA	NA	20	TRUE	FALSE	5	NA	NA	NA	8	8	8	3	8	8	8	8	8	8	6	NA	NA	NA	NA	NA	1	1	8	6	8	8	8	8
KB1306164	East China	Shandong	3A	NA	2013-05-24	2	63	5	24.2	NA	1	NA	NA	40	106.785	4	2	2.965	24	TRUE	FALSE	2	NA	NA	1	8	8	8	6	8	8	8	8	6	6	2	NA	NA	NA	NA	NA	1	6	8	6	8	8	8	8
KB1306224	Southwest China	Sichuan	3A	NA	2013-05-24	2	53	6	41.7	NA	2	NA	NA	45	110.202	6	1	NA	7	TRUE	FALSE	6	NA	NA	NA	8	8	8	6	8	8	8	8	8	8	6	NA	NA	NA	NA	NA	6	6	8	6	8	8	8	8
KB1306286	Southwest China	Yunnan	2	NA	2013-05-25	1	52	6	45.9	NA	1	182	90	91	83.1858	6	2	1.2	7	TRUE	FALSE	6	NA	NA	NA	8	8	8	6	8	8	8	8	8	8	6	NA	NA	NA	NA	NA	6	6	8	6	8	8	8	8
KB1306357	South China	Guangdong	3A	NA	2013-05-28	1	59	1	17.3	NA	1	173	95	132	50.5127	6	4	6.398	NA	TRUE	TRUE	1	NA	NA	NA	8	8	8	8	8	8	8	8	8	8	8	NA	NA	NA	NA	NA	8	8	8	8	8	8	8	8
KB1306385	North China	Tianjin	3A	NA	2013-05-29	2	47	6	43	NA	1	NA	NA	120.5	46.2443	6	2	2.425	10	TRUE	TRUE	28	NA	NA	NA	8	8	8	6	8	8	8	8	8	8	6	NA	NA	NA	NA	NA	6	6	8	6	8	8	8	8
KB1306409	Central China	Henan	3B	NA	2013-05-28	2	57	1	NA	NA	2	NA	NA	106.6	49.9926	NA	NA	NA	21	TRUE	TRUE	28	NA	NA	NA	8	8	8	6	8	8	8	8	8	8	6	NA	NA	NA	NA	NA	1	6	8	6	8	8	8	8
KB1306424	South China	Guangxi	3A	NA	2013-05-28	1	54	1	NA	NA	2	NA	NA	NA	NA	6	3	10.7	20	TRUE	FALSE	5	NA	NA	NA	8	8	8	3	8	8	8	8	8	8	6	NA	NA	NA	NA	NA	1	2	8	6	8	8	8	8
KB1306444	East China	Jiangxi	3A	NA	2013-05-30	2	66	1	NA	NA	1	NA	NA	131	36.5785	NA	NA	NA	11	TRUE	TRUE	28	NA	NA	NA	8	8	8	6	8	8	8	8	8	8	6	NA	NA	NA	NA	NA	1	6	8	6	8	8	8	8
KB1306456	East China	Zhejiang	3A	NA	2013-05-29	1	66	1	NA	NA	2	NA	NA	87	79.6051	6	1	NA	18	TRUE	FALSE	28	NA	NA	NA	8	8	8	6	8	8	8	8	8	8	6	NA	NA	NA	NA	NA	1	6	8	6	8	8	8	8
KB1306457	East China	Zhejiang	3A	NA	2013-05-29	1	57	1	NA	NA	2	NA	NA	114	61.1615	NA	NA	NA	30	TRUE	FALSE	5	NA	NA	1	8	8	8	2	8	8	8	8	6	6	6	NA	NA	NA	NA	NA	1	1	8	6	8	8	8	8
KB1306531	Central China	Henan	3B	NA	2013-05-30	2	47	1	NA	NA	2	NA	NA	51.1	110.238	NA	2	NA	12	TRUE	FALSE	1	NA	NA	NA	8	8	8	6	8	8	8	8	8	8	6	NA	NA	NA	NA	NA	6	6	8	6	8	8	8	8
KB1306540	East China	Anhui	3A	NA	2013-05-30	2	49	5	22	NA	2	NA	NA	74	82.2184	2	2	0.87	14	TRUE	FALSE	28	NA	NA	NA	8	8	8	6	8	8	8	8	8	8	6	NA	NA	NA	NA	NA	6	6	8	6	8	8	8	8
KB1306593	Southwest China	Sichuan	3A	NA	2013-05-31	1	46	5	37.6	NA	2	NA	NA	95.8	81.5387	1	2	1.442	1	TRUE	FALSE	28	NA	NA	NA	8	8	8	6	8	8	8	8	8	8	6	NA	NA	NA	NA	NA	6	6	8	6	8	8	8	8
KB1306641	South China	Guangdong	3A	NA	2013-06-03	1	59	6	NA	NA	2	NA	NA	NA	NA	NA	3	3.1	NA	TRUE	FALSE	5	NA	NA	NA	8	8	8	8	8	8	8	8	8	8	8	NA	NA	NA	NA	NA	8	8	8	8	8	8	8	8
KB1306692	Southwest China	Sichuan	3A	NA	2013-06-04	2	47	1	NA	NA	2	NA	NA	47	113.313	NA	NA	NA	32	TRUE	FALSE	1	NA	NA	NA	8	8	8	6	8	8	8	8	8	8	6	NA	NA	NA	NA	NA	1	6	8	6	8	8	8	8
KB1306715	South China	Guangdong	2	NA	2013-06-06	1	56	1	NA	NA	2	NA	NA	98	73.9494	NA	NA	NA	10	TRUE	FALSE	28	NA	NA	NA	8	8	8	6	8	8	8	8	8	8	6	NA	NA	NA	NA	NA	1	6	8	6	8	8	8	8
KB1306785	South China	Guangdong	3A	NA	2013-06-04	1	58	1	NA	NA	2	NA	NA	155.3	41.7926	NA	NA	NA	NA	TRUE	TRUE	28	NA	NA	NA	8	8	8	8	8	8	8	8	8	8	8	NA	NA	NA	NA	NA	8	8	8	8	8	8	8	8
KB1306794	East China	Zhejiang	3A	NA	2013-06-05	1	33	6	34.6	1	2	NA	NA	81	109.43	NA	NA	NA	22	TRUE	FALSE	28	NA	NA	NA	8	8	8	6	8	8	8	8	8	8	6	NA	NA	NA	NA	NA	1	6	8	6	8	8	8	8
KB1306799	Southwest China	Sichuan	3A	NA	2013-06-05	1	65	4	36.77	NA	1	177	90	174.6	34.5334	6	3	5.049	22	TRUE	TRUE	4	NA	NA	NA	8	8	8	6	8	8	8	8	8	8	6	NA	NA	NA	NA	NA	1	6	8	6	8	8	8	8
KB1306831	South China	Guangdong	3A	NA	2013-06-07	2	49	6	27	NA	2	NA	NA	54	106.743	6	2	NA	25	TRUE	FALSE	1	NA	NA	NA	8	8	8	6	8	8	8	8	8	8	6	NA	NA	NA	NA	NA	1	6	8	6	8	8	8	8
KB1306871	Southwest China	Chongqing	3A	NA	2013-06-06	2	48	5	38	NA	2	NA	NA	53.3	107.958	1	1	0.88	24	TRUE	FALSE	2	NA	NA	NA	8	8	8	6	8	8	8	8	8	8	3	NA	NA	NA	NA	NA	1	2	8	6	8	8	8	8
KB1306893	South China	Guangdong	3A	NA	2013-06-07	1	59	3	40.5	NA	2	NA	NA	419.7	12.475	6	6	0.098	NA	TRUE	FALSE	28	62	NA	NA	8	8	8	8	8	8	8	8	8	8	8	NA	NA	NA	NA	NA	8	8	8	8	8	8	8	8
KB1307007	Central China	Henan	3B	NA	2013-06-11	2	65	5	25.5	NA	2	NA	NA	78	68.947	3	2	2.823	32	TRUE	FALSE	5	NA	NA	NA	8	8	8	3	8	8	8	8	8	8	6	NA	NA	NA	NA	NA	1	2	8	6	8	8	8	8
KB1307013	South China	Guangxi	2	NA	2013-06-10	1	51	1	NA	NA	2	NA	NA	NA	NA	NA	3	NA	15	TRUE	FALSE	5	NA	NA	NA	8	8	8	3	8	8	8	8	8	8	6	NA	NA	NA	NA	NA	1	1	8	6	8	8	8	8
KB1307102	Central China	Henan	3A	NA	2013-06-12	1	58	4	32.98	NA	1	NA	NA	153.28	42.4594	6	3	3.1	20	TRUE	TRUE	28	NA	NA	NA	8	8	8	6	8	8	8	8	8	8	6	NA	NA	NA	NA	NA	1	6	8	6	8	8	8	8
KB1307104	South China	Guangxi	2	NA	2013-06-12	2	73	1	NA	NA	2	NA	NA	43	97.2007	NA	NA	NA	27	TRUE	FALSE	5	NA	NA	NA	8	8	8	3	8	8	8	8	8	8	6	NA	NA	NA	NA	NA	6	1	8	6	8	8	8	8
KB1307147	East China	Zhejiang	3B	NA	2013-06-13	2	65	1	NA	NA	1	NA	NA	195	22.7723	NA	NA	NA	30	TRUE	TRUE	28	NA	NA	NA	8	8	8	6	8	8	8	8	8	8	6	NA	NA	NA	NA	NA	1	6	8	6	8	8	8	8
KB1307168	Southwest China	Sichuan	3B	NA	2013-06-13	1	38	1	NA	NA	2	NA	NA	114.3	69.6727	NA	NA	NA	9	TRUE	FALSE	5	60	NA	NA	8	8	8	4	8	8	8	8	8	8	6	NA	NA	NA	NA	NA	1	1	8	6	8	8	8	8
KB1307233	East China	Shandong	3A	NA	2013-06-14	1	60	1	NA	NA	2	NA	NA	74.8	94.8832	NA	NA	NA	NA	TRUE	FALSE	5	NA	NA	NA	8	8	8	8	8	8	8	8	8	8	8	NA	NA	NA	NA	NA	8	8	8	8	8	8	8	8
KB1307313	South China	Guangdong	3A	NA	2013-06-19	2	48	1	23.4	NA	1	NA	NA	99.7	57.7429	6	3	9.7	7	TRUE	TRUE	28	NA	NA	NA	8	8	8	6	8	8	8	8	8	8	6	NA	NA	NA	NA	NA	6	6	8	6	8	8	8	8
KB1307332	South China	Guangxi	3A	NA	2013-06-18	2	50	1	NA	NA	2	NA	NA	28.5	130.799	NA	NA	NA	36	TRUE	FALSE	5	NA	NA	NA	8	8	8	3	8	8	8	8	8	8	6	NA	NA	NA	NA	NA	1	2	8	6	8	8	8	8
KB1307334	Southwest China	Chongqing	3A	NA	2013-06-18	2	49	4	34.8	NA	1	NA	NA	413	10.2846	1	3	2.918	16	TRUE	TRUE	28	NA	NA	NA	8	8	8	6	8	8	8	8	8	8	6	NA	NA	NA	NA	NA	1	6	8	6	8	8	8	8
KB1307359	East China	Zhejiang	3A	NA	2013-06-18	1	58	1	NA	NA	2	NA	NA	167.6	38.1135	NA	NA	NA	25	TRUE	TRUE	28	NA	NA	1	8	8	8	6	6	8	8	6	8	8	6	NA	NA	NA	NA	NA	6	6	8	6	8	8	8	8
KB1307393	South China	Guangdong	3A	NA	2013-06-20	2	32	1	NA	NA	2	NA	NA	84	79.4839	NA	NA	NA	36	TRUE	FALSE	2	NA	NA	NA	8	8	8	6	8	8	8	8	8	8	3	NA	NA	NA	NA	NA	1	2	8	6	8	8	8	8
KB1307397	East China	Jiangxi	3A	NA	2013-06-20	2	49	1	NA	NA	1	NA	NA	109	51.478	NA	NA	NA	19	TRUE	TRUE	28	NA	NA	1	8	8	8	6	8	8	8	8	6	6	6	NA	NA	NA	NA	NA	1	6	8	6	8	8	8	8
KB1307406	East China	Shandong	3A	NA	2013-06-20	1	54	1	NA	NA	2	NA	NA	73	99.9636	NA	NA	NA	46	TRUE	FALSE	2	NA	NA	NA	8	8	8	6	8	8	8	8	8	8	2	NA	NA	NA	NA	NA	1	2	8	6	8	8	8	8
KB1307448	East China	Shandong	3B	NA	2013-06-21	2	61	5	16.3	NA	2	NA	NA	61	94.2575	3	1	NA	23	TRUE	FALSE	5	NA	NA	NA	8	8	8	3	8	8	8	8	8	8	6	NA	NA	NA	NA	NA	1	2	8	6	8	8	8	8
KB1307484	East China	Zhejiang	3A	NA	2013-06-20	1	53	1	NA	NA	2	NA	NA	62	107.658	NA	NA	NA	8	TRUE	FALSE	5	NA	NA	1	8	8	8	2	8	8	8	8	8	8	1	NA	NA	NA	NA	NA	1	2	8	2	8	8	8	8
KB1307514	Southwest China	Sichuan	3A	NA	2013-06-21	2	54	1	NA	NA	2	NA	NA	NA	NA	NA	3	NA	19	TRUE	FALSE	1	NA	NA	NA	8	8	8	6	8	8	8	8	8	8	6	NA	NA	NA	NA	NA	1	6	8	6	8	8	8	8
KB1307610	South China	Guangdong	3A	NA	2013-06-25	1	53	1	24	NA	2	NA	NA	NA	NA	NA	2	NA	8	TRUE	FALSE	28	NA	NA	NA	8	8	8	6	8	8	8	8	8	8	6	NA	NA	NA	NA	NA	6	6	8	6	8	8	8	8
KB1307619	East China	Shandong	3A	NA	2013-06-24	2	49	5	31.1	NA	1	NA	NA	56	105.474	6	2	1.7	35	TRUE	FALSE	5	NA	NA	NA	8	8	8	3	8	8	8	8	8	8	6	NA	NA	NA	NA	NA	1	2	8	1	8	8	8	8
KB1307728	East China	Zhejiang	3A	NA	2013-06-26	2	37	5	38.6	NA	2	NA	NA	53.7	116.345	4	1	NA	11	TRUE	FALSE	2	NA	NA	NA	1	1	6	6	8	8	8	8	6	6	2	NA	NA	NA	NA	NA	1	1	6	6	6	1	1	8
KB1307771	South China	Guangdong	3A	NA	2013-06-27	1	62	1	15.8	NA	NA	NA	NA	259	21.8949	2	3	8.987	NA	TRUE	TRUE	5	NA	NA	NA	8	8	8	8	8	8	8	8	8	8	8	NA	NA	NA	NA	NA	8	8	8	8	8	8	8	8
KB1307791	North China	Tianjin	3A	NA	2013-06-27	1	55	6	38	NA	2	NA	NA	72.5	99.5446	6	2	NA	16	TRUE	FALSE	37	NA	NA	1	8	8	8	1	8	8	8	8	5	6	1	NA	NA	NA	NA	NA	1	2	8	1	8	8	8	8
KB1307799	Southwest China	Sichuan	3A	NA	2013-06-27	2	49	1	NA	NA	2	NA	NA	50.5	109.123	NA	NA	NA	25	TRUE	FALSE	28	NA	NA	NA	8	8	8	6	8	8	8	8	8	8	6	NA	NA	NA	NA	NA	1	6	8	6	8	8	8	8
KB1307851	South China	Guangdong	3A	NA	2013-06-29	2	37	1	NA	NA	NA	NA	NA	36	132.704	NA	NA	NA	18	TRUE	FALSE	37	NA	NA	NA	8	8	8	2	8	8	8	8	1	6	1	NA	NA	NA	NA	NA	1	2	8	1	8	8	8	8
KB1307862	East China	Zhejiang	3A	NA	2013-06-28	2	55	5	44.5	NA	NA	NA	NA	39	113.903	2	2	NA	20	TRUE	FALSE	6	NA	NA	NA	8	8	8	6	8	8	8	8	8	8	6	NA	NA	NA	NA	NA	6	6	8	6	8	8	8	8
KB1308073	East China	Fujian	3A	NA	2013-07-03	1	42	1	NA	NA	1	140	90	161	44.7698	NA	NA	NA	9	TRUE	TRUE	28	NA	NA	NA	8	8	8	6	8	8	8	8	8	8	6	NA	NA	NA	NA	NA	6	6	8	6	8	8	8	8
KB1308085	South China	Guangxi	3A	NA	2013-07-04	1	49	1	NA	NA	2	NA	NA	79	100.23	NA	NA	NA	24	TRUE	FALSE	5	NA	NA	1	8	8	8	3	8	8	8	8	6	6	6	NA	NA	NA	NA	NA	6	1	8	6	8	8	8	8
KB1308230	South China	Guangdong	3A	NA	2013-07-06	1	48	5	NA	NA	2	NA	NA	89	87.8862	3	2	1.28	18	TRUE	FALSE	28	NA	NA	NA	8	8	8	6	8	8	8	8	8	8	6	NA	NA	NA	NA	NA	1	6	8	6	8	8	8	8
KB1308326	South China	Guangdong	3A	NA	2013-07-09	1	46	1	NA	NA	1	NA	NA	549	9.87851	NA	NA	NA	NA	TRUE	TRUE	28	NA	NA	NA	8	8	8	8	8	8	8	8	8	8	8	NA	NA	NA	NA	NA	8	8	8	8	8	8	8	8
KB1308342	South China	Guangdong	3A	NA	2013-07-10	2	49	1	NA	NA	1	NA	NA	52.5	107.737	NA	NA	NA	13	TRUE	FALSE	1	NA	NA	1	8	8	8	6	8	8	8	8	6	6	6	NA	NA	NA	NA	NA	6	6	8	6	8	8	8	8
KB1308349	East China	Jiangxi	3A	NA	2013-07-09	2	56	1	NA	NA	2	NA	NA	52	102.891	NA	NA	NA	19	TRUE	FALSE	1	2	NA	NA	8	8	8	6	8	8	8	8	8	8	2	NA	NA	NA	NA	NA	1	6	8	6	8	8	8	8
KB1308368	East China	Shandong	3B	NA	2013-07-09	2	49	1	NA	NA	2	NA	NA	131	41.2182	NA	NA	NA	19	TRUE	TRUE	28	NA	NA	1	8	8	8	6	8	8	8	8	6	6	6	NA	NA	NA	NA	NA	6	6	8	6	8	8	8	8
KB1308920	Northeast China	Liaoning	3A	NA	2013-07-19	1	29	6	47.5	NA	1	NA	NA	90.6	98.2945	6	2	NA	15	TRUE	FALSE	4	NA	NA	1	8	8	8	6	8	8	8	6	8	8	6	NA	NA	NA	NA	NA	1	6	8	6	8	8	8	8
KB1309136	Northeast China	Liaoning	3A	NA	2013-07-24	1	50	6	33.6	NA	2	NA	NA	72.3	103.22	5	3	NA	13	TRUE	FALSE	5	NA	NA	NA	8	8	8	4	8	8	8	8	8	8	6	NA	NA	NA	NA	NA	6	1	8	6	8	8	8	8
KB1309165	Central China	Henan	3A	NA	2013-07-24	1	62	6	44.2	NA	2	NA	NA	80	90.6122	6	1	0.181	36	TRUE	FALSE	28	NA	NA	NA	8	8	8	6	8	8	8	8	8	8	6	NA	NA	NA	NA	NA	6	6	8	6	8	8	8	8
KB1309214	East China	Zhejiang	3B	NA	2013-07-25	1	72	1	NA	NA	2	NA	NA	147	40.4789	NA	NA	NA	12	TRUE	TRUE	28	NA	NA	NA	8	8	8	6	8	8	8	8	8	8	6	NA	NA	NA	NA	NA	6	6	8	6	8	8	8	8
KB1309218	East China	Zhejiang	3A	NA	2013-07-25	2	40	1	NA	NA	2	NA	NA	83	76.2362	2	3	NA	31	TRUE	FALSE	28	NA	NA	NA	8	8	8	6	8	8	8	8	8	8	6	NA	NA	NA	NA	NA	1	6	8	6	8	8	8	8
KB1309219	East China	Zhejiang	3B	NA	2013-07-25	2	56	5	32.4	NA	1	NA	NA	50	104.227	1	2	2.3	14	TRUE	FALSE	6	NA	NA	1	8	8	8	6	8	8	8	8	6	6	6	NA	NA	NA	NA	NA	6	6	8	6	8	8	8	8
KB1309297	Northeast China	Heilongjiang	3A	NA	2013-07-25	2	51	1	NA	NA	2	NA	NA	48.9	108.746	NA	NA	NA	NA	TRUE	FALSE	5	NA	NA	NA	8	8	8	8	8	8	8	8	8	8	8	NA	NA	NA	NA	NA	8	8	8	8	8	8	8	8
KB1309320	North China	Hebei	3A	NA	2013-07-27	1	57	1	NA	NA	1	NA	NA	62	104.675	NA	NA	NA	21	TRUE	FALSE	5	NA	NA	1	8	8	8	4	8	8	8	8	6	6	6	NA	NA	NA	NA	NA	6	1	8	6	8	8	8	8
KB1309647	South China	Hainan	3A	NA	2013-08-03	1	53	1	NA	NA	1	NA	NA	183	35.4957	NA	NA	NA	28	TRUE	TRUE	28	NA	NA	1	8	8	8	6	8	8	8	8	6	6	6	NA	NA	NA	NA	NA	1	6	8	6	8	8	8	8
KB1309649	South China	Guangdong	2	NA	2013-08-03	1	74	4	32.4	NA	2	NA	NA	163	35.2273	6	2	2.946	9	TRUE	TRUE	28	NA	NA	1	8	8	8	6	8	8	8	8	6	6	6	NA	NA	NA	NA	NA	6	6	8	6	8	8	8	8
KB1309655	East China	Fujian	3A	NA	2013-08-02	1	44	1	NA	NA	2	NA	NA	81.6	100.393	NA	NA	NA	11	TRUE	FALSE	1	NA	NA	NA	8	8	8	6	8	8	8	8	8	8	6	NA	NA	NA	NA	NA	6	6	8	6	8	8	8	8
KB1309693	Southwest China	Yunnan	3A	NA	2013-08-02	1	55	1	NA	NA	2	NA	NA	110	64.7641	NA	NA	NA	20	TRUE	FALSE	28	NA	NA	NA	8	8	8	6	8	8	8	8	8	8	6	NA	NA	NA	NA	NA	6	6	8	6	8	8	8	8
KB1309703	South China	Guangdong	3A	NA	2013-08-03	2	66	1	NA	NA	1	NA	NA	78.6	67.8331	NA	NA	NA	NA	TRUE	FALSE	5	NA	NA	NA	8	8	8	8	8	8	8	8	8	8	8	NA	NA	NA	NA	NA	8	8	8	8	8	8	8	8
KB1309916	East China	Zhejiang	3A	NA	2013-08-07	2	58	5	39.6	NA	1	NA	NA	49	103.459	2	1	NA	23	TRUE	FALSE	6	NA	NA	NA	8	8	8	6	8	8	8	8	8	8	6	NA	NA	NA	NA	NA	6	6	8	6	8	8	8	8
KB1309935	South China	Guangdong	3A	NA	2013-08-08	2	42	6	NA	NA	1	NA	NA	NA	NA	NA	3	NA	NA	TRUE	FALSE	28	NA	NA	NA	8	8	8	8	8	8	8	8	8	8	8	NA	NA	NA	NA	NA	8	8	8	8	8	8	8	8
KB1310003	Northeast China	Liaoning	3A	NA	2013-08-09	2	44	1	NA	NA	1	NA	NA	206.7	24.5967	1	2	4.55	16	TRUE	TRUE	28	NA	NA	NA	8	8	8	6	8	8	8	8	8	8	6	NA	NA	NA	NA	NA	1	6	8	6	8	8	8	8
KB1310033	East China	Jiangsu	3B	NA	2013-08-09	2	51	1	NA	NA	2	NA	NA	49.3	108.455	NA	NA	NA	7	TRUE	FALSE	5	NA	NA	NA	8	8	8	3	8	8	8	8	8	8	6	NA	NA	NA	NA	NA	1	1	8	6	8	8	8	8
KB1310110	South China	Guangdong	3A	NA	2013-08-13	1	37	4	47.5	NA	1	200	120	155.1	48.5112	6	2	2.589	NA	TRUE	TRUE	28	NA	NA	NA	8	8	8	8	8	8	8	8	8	8	8	NA	NA	NA	NA	NA	8	8	8	8	8	8	8	8
KB1310171	East China	Zhejiang	3B	NA	2013-08-13	1	66	1	NA	NA	NA	NA	NA	177	33.7303	NA	4	NA	11	TRUE	TRUE	10	NA	NA	NA	8	8	8	6	8	8	8	8	8	8	6	NA	NA	NA	NA	NA	6	6	8	6	8	8	8	8
KB1310177	East China	Zhejiang	3B	NA	2013-08-13	2	55	5	43	NA	NA	NA	NA	65	92.2048	1	1	1.36	29	TRUE	FALSE	6	NA	NA	NA	8	8	8	6	8	8	8	8	8	8	6	NA	NA	NA	NA	NA	6	6	8	6	8	8	8	8
KB1310208	Central China	Henan	3B	NA	2013-08-14	2	46	1	29.82	NA	NA	NA	NA	83	73.0898	NA	2	6.52	10	TRUE	FALSE	28	NA	NA	NA	8	8	8	6	8	8	8	8	8	8	6	NA	NA	NA	NA	NA	6	6	8	6	8	8	8	8
KB1310260	South China	Guangdong	3A	NA	2013-08-15	1	46	1	NA	NA	2	NA	NA	78	102.902	NA	NA	NA	NA	TRUE	FALSE	5	NA	NA	NA	8	8	8	8	8	8	8	8	8	8	8	NA	NA	NA	NA	NA	8	8	8	8	8	8	8	8
KB1310273	South China	Guangxi	3A	NA	2013-08-14	1	55	1	NA	NA	2	NA	NA	100	72.6738	NA	NA	NA	NA	TRUE	FALSE	28	NA	NA	NA	8	8	8	8	8	8	8	8	8	8	8	NA	NA	NA	NA	NA	8	8	8	8	8	8	8	8
KB1310290	South China	Guangdong	2	NA	2013-08-16	1	50	5	22	NA	NA	NA	NA	71	103.993	3	2	3.46	10	TRUE	FALSE	5	NA	NA	NA	8	8	8	3	8	8	8	8	8	8	6	NA	NA	NA	NA	NA	6	1	8	6	8	8	8	8
KB1310312	Southwest China	Yunnan	3B	NA	2013-08-15	2	57	4	39.9	NA	NA	NA	NA	174	27.6465	1	2	2.851	15	TRUE	TRUE	21	NA	NA	NA	8	8	8	6	8	8	8	8	6	6	6	NA	NA	NA	NA	NA	1	6	6	6	6	8	8	8
KB1310334	Northwest China	Qinghai	3A	NA	2013-08-15	1	61	1	30.9	NA	NA	NA	NA	55.6	106.436	3	3	4.79	33	TRUE	FALSE	28	NA	NA	NA	8	8	8	6	8	8	8	8	8	8	6	NA	NA	NA	NA	NA	1	6	8	6	8	8	8	8
KB1310408	Central China	Henan	3B	NA	2013-08-17	2	45	4	37	NA	NA	NA	NA	483.1	8.75129	6	3	2.85	28	TRUE	TRUE	2	NA	NA	NA	8	8	8	6	8	8	8	8	8	8	3	NA	NA	NA	NA	NA	2	1	8	6	8	8	8	8
KB1310456	South China	Guangxi	3A	NA	2013-08-20	1	74	1	NA	NA	NA	NA	NA	132	45.4611	NA	NA	NA	28	TRUE	TRUE	5	62	NA	NA	8	8	8	4	8	8	8	8	8	8	6	NA	NA	NA	NA	NA	6	1	8	6	8	8	8	8
KB1310524	South China	Guangdong	3A	NA	2013-08-21	1	55	1	NA	NA	NA	NA	NA	NA	NA	NA	NA	NA	NA	TRUE	FALSE	28	NA	NA	NA	8	8	8	8	8	8	8	8	8	8	8	NA	NA	NA	NA	NA	8	8	8	8	8	8	8	8
KB1310525	South China	Guangdong	3A	NA	2013-08-21	2	47	5	36.2	NA	NA	NA	NA	70.7	88.1097	4	1	NA	NA	TRUE	FALSE	2	NA	NA	NA	8	8	8	8	8	8	8	8	8	8	8	NA	NA	NA	NA	NA	8	8	8	8	8	8	8	8
KB1310572	East China	Anhui	3A	NA	2013-08-21	1	35	4	36.5	NA	NA	NA	NA	185	39.7541	5	2	NA	30	TRUE	TRUE	28	NA	NA	NA	8	8	8	6	8	8	8	8	8	8	6	NA	NA	NA	NA	NA	1	6	8	6	8	8	8	8
KB1310590	North China	Tianjin	3A	NA	2013-08-21	1	59	1	29.6	NA	NA	NA	NA	81.3	90.756	4	3	8.3	15	TRUE	FALSE	20	NA	NA	NA	8	8	8	6	8	8	8	8	8	8	3	NA	NA	NA	NA	NA	1	1	8	6	8	8	8	8
KB1310726	East China	Jiangsu	3B	NA	2013-08-23	2	48	6	42.7	2	2	NA	NA	55	106.849	6	6	0.15	10	TRUE	FALSE	6	NA	NA	NA	8	8	8	6	8	8	8	8	8	8	6	NA	NA	NA	NA	NA	6	6	8	6	8	8	8	8
KB1310805	South China	Guangdong	3A	NA	2013-08-27	1	23	6	42.4	NA	NA	NA	NA	67	128.743	6	NA	1.238	27	TRUE	FALSE	28	NA	NA	NA	8	8	8	6	8	8	8	8	8	8	6	NA	NA	NA	NA	NA	1	6	8	6	8	8	8	8
KB1310832	South China	Guangdong	3A	NA	2013-08-27	1	54	4	29	NA	1	NA	NA	264	22.6313	NA	NA	3.3	NA	TRUE	TRUE	28	NA	NA	NA	8	8	8	8	8	8	8	8	8	8	8	NA	NA	NA	NA	NA	8	8	8	8	8	8	8	8
KB1310932	North China	Tianjin	3A	NA	2013-08-28	1	54	1	NA	NA	NA	NA	NA	65	104.848	NA	NA	NA	15	TRUE	FALSE	5	NA	NA	NA	8	8	8	3	8	8	8	8	8	8	6	NA	NA	NA	NA	NA	6	1	8	6	8	8	8	8
KB1310946	North China	Tianjin	3A	NA	2013-08-28	2	47	6	44	NA	NA	NA	NA	43.1	116.589	6	1	NA	17	TRUE	FALSE	6	NA	NA	NA	8	8	8	6	8	8	8	8	8	8	6	NA	NA	NA	NA	NA	6	6	8	6	8	8	8	8
KB1310966	Northwest China	Shanxi3	3A	NA	2013-08-28	2	52	6	NA	1	2	NA	NA	NA	NA	NA	NA	NA	1	TRUE	FALSE	28	NA	NA	NA	8	8	8	6	8	8	8	8	8	8	6	NA	NA	NA	NA	NA	1	6	8	6	8	8	8	8
KB1311125	North China	Tianjin	3B	NA	2013-08-31	1	33	6	NA	NA	NA	NA	NA	NA	NA	NA	NA	0.166	8	TRUE	FALSE	28	NA	NA	NA	8	8	8	6	8	8	8	8	6	6	6	NA	NA	NA	NA	NA	6	6	8	6	8	8	8	8
KB1311165	South China	Guangdong	3A	NA	2013-09-03	1	41	1	29.28	NA	NA	NA	NA	107.1	73.8028	NA	3	4.52	11	TRUE	FALSE	28	NA	NA	NA	6	6	6	6	8	8	8	8	8	8	6	NA	NA	NA	NA	NA	1	6	8	6	8	8	8	8
KB1311168	East China	Fujian	3A	NA	2013-09-02	1	42	1	32.7	NA	1	190	120	156	46.5104	4	3	4.31	15	TRUE	TRUE	28	NA	NA	NA	8	8	8	6	8	8	8	8	6	6	6	NA	NA	NA	NA	NA	1	6	8	6	8	8	8	8
KB1311187	East China	Shandong	3A	NA	2013-09-02	1	26	6	48	NA	NA	NA	NA	39.6	156.472	6	3	0.32	1	TRUE	FALSE	28	NA	NA	NA	8	8	8	6	8	8	8	8	8	8	6	NA	NA	NA	NA	NA	1	6	8	6	8	8	8	8
KB1311212	South China	Guangdong	2	NA	2013-09-04	1	58	6	36.5	NA	1	NA	NA	101	70.3074	6	2	1	32	TRUE	FALSE	28	NA	NA	NA	8	8	8	6	8	8	8	8	6	6	6	NA	NA	NA	NA	NA	1	6	8	6	8	8	8	8
KB1311254	Southwest China	Sichuan	3A	NA	2013-09-03	1	40	1	NA	NA	2	NA	NA	NA	NA	NA	NA	7.294	12	TRUE	FALSE	28	NA	NA	NA	8	8	8	6	8	8	8	8	8	8	6	NA	NA	NA	NA	NA	6	6	8	6	8	8	8	8
KB1311267	South China	Guangdong	3A	NA	2013-09-04	1	54	1	NA	NA	NA	NA	NA	100	73.1861	NA	NA	NA	NA	TRUE	FALSE	5	NA	NA	NA	8	8	8	8	8	8	8	8	8	8	8	NA	NA	NA	NA	NA	8	8	8	8	8	8	8	8
KB1311273	North China	Tianjin	2	NA	2013-09-03	2	56	1	NA	NA	NA	NA	NA	59	98.7036	NA	NA	NA	NA	TRUE	FALSE	5	NA	NA	NA	8	8	8	8	8	8	8	8	8	8	8	NA	NA	NA	NA	NA	8	8	8	8	8	8	8	8
KB1311286	East China	Fujian	3A	NA	2013-09-04	1	59	6	35.8	NA	NA	NA	NA	81	91.1625	NA	3	5.764	2	TRUE	FALSE	5	NA	NA	NA	8	8	8	3	8	8	8	8	8	8	5	NA	NA	NA	NA	NA	6	6	8	6	8	8	8	8
KB1311288	Central China	Henan	3B	NA	2013-09-04	1	51	6	38	NA	1	NA	NA	61.8	109.326	6	3	5.9	1	TRUE	FALSE	28	NA	NA	NA	8	8	8	6	8	8	8	8	8	8	6	NA	NA	NA	NA	NA	1	6	8	6	8	8	8	8
KB1311398	Southwest China	Sichuan	2	NA	2013-09-05	2	66	1	NA	NA	NA	NA	NA	72.9	74.2967	NA	NA	NA	14	TRUE	FALSE	5	NA	NA	NA	8	8	8	3	8	8	8	8	8	8	6	NA	NA	NA	NA	NA	5	2	8	6	8	8	8	8
KB1311410	Northeast China	Jilin	3A	NA	2013-09-05	1	64	1	28.5	NA	1	NA	NA	74	92.6629	2	3	4.4	NA	TRUE	FALSE	28	NA	NA	NA	8	8	8	8	8	8	8	8	8	8	8	NA	NA	NA	NA	NA	8	8	8	8	8	8	8	8
KB1311436	East China	Shandong	3B	NA	2013-09-06	1	53	1	NA	NA	1	NA	NA	73	100.668	NA	NA	NA	13	TRUE	FALSE	5	NA	NA	NA	8	8	8	4	8	8	8	8	8	8	6	NA	NA	NA	NA	NA	1	1	8	6	8	8	8	8
KB1311507	South China	Guangdong	2	NA	2013-09-10	1	47	1	31.1	NA	NA	NA	NA	144	49.4679	1	3	4.027	14	TRUE	TRUE	28	NA	NA	NA	8	8	8	6	8	8	8	8	8	8	6	NA	NA	NA	NA	NA	1	6	8	6	8	8	8	8
KB1311597	Central China	Henan	3A	NA	2013-09-10	1	41	1	NA	NA	NA	NA	NA	322	19.5025	NA	NA	NA	14	TRUE	TRUE	28	NA	NA	NA	8	8	8	6	8	8	8	8	8	8	6	NA	NA	NA	NA	NA	1	6	8	6	8	8	8	8
KB1311600	Central China	Henan	3A	NA	2013-09-10	1	56	1	26	NA	NA	NA	NA	73	98.569	NA	3	3.85	7	TRUE	FALSE	5	NA	NA	NA	8	8	8	3	8	8	8	8	8	8	6	NA	NA	NA	NA	NA	1	1	8	6	8	8	8	8
KB1311610	South China	Guangxi	3A	NA	2013-09-10	1	53	1	NA	NA	NA	NA	NA	88.4	85.5497	NA	NA	NA	NA	TRUE	FALSE	5	NA	NA	NA	8	8	8	8	8	8	8	8	8	8	8	NA	NA	NA	NA	NA	8	8	8	8	8	8	8	8
KB1311693	Northeast China	Jilin	3A	NA	2013-09-10	1	44	1	NA	NA	NA	NA	NA	191	35.906	NA	NA	NA	NA	TRUE	TRUE	28	64	NA	NA	8	8	8	8	8	8	8	8	8	8	8	NA	NA	NA	NA	NA	8	8	8	8	8	8	8	8
KB1311730	Southwest China	Yunnan	3A	NA	2013-09-12	1	58	2	NA	NA	2	NA	NA	206.4	29.6307	NA	NA	NA	20	TRUE	FALSE	4	62	NA	NA	8	8	8	6	8	8	8	8	8	8	6	NA	NA	NA	NA	NA	6	6	8	6	8	8	8	8
KB1311752	Southwest China	Yunnan	3A	NA	2013-09-12	1	36	6	38.3	NA	NA	NA	NA	90	94.3328	5	2	0.86	NA	TRUE	FALSE	2	28	NA	NA	8	8	8	8	8	8	8	8	8	8	8	NA	NA	NA	NA	NA	8	8	8	8	8	8	8	8
KB1311791	Southwest China	Sichuan	3A	NA	2013-09-13	2	38	1	NA	NA	NA	NA	NA	40	127.286	NA	NA	NA	22	TRUE	FALSE	28	NA	NA	NA	8	8	8	6	8	8	8	8	8	8	6	NA	NA	NA	NA	NA	1	6	8	6	8	8	8	8
KB1311799	East China	Fujian	3A	NA	2013-09-14	2	74	6	NA	NA	1	NA	NA	NA	NA	NA	NA	6.06	12	TRUE	FALSE	5	NA	NA	NA	8	8	8	3	3	8	8	4	8	8	6	NA	NA	NA	NA	NA	1	1	8	6	8	8	8	1
KB1311816	South China	Guangxi	3A	NA	2013-09-14	2	51	5	32.6	NA	1	NA	NA	100	56.3337	2	2	0.8	37	TRUE	TRUE	28	NA	NA	NA	8	8	8	6	6	8	8	6	6	6	6	NA	NA	NA	NA	NA	6	6	6	6	6	8	8	6
KB1311852	South China	Guangdong	2	NA	2013-09-17	1	60	1	19.9	NA	NA	NA	NA	93	76.5999	2	3	2.145	10	TRUE	FALSE	28	NA	NA	NA	8	8	8	6	8	8	8	8	8	8	6	NA	NA	NA	NA	NA	1	6	8	6	8	8	8	8
KB1311873	Central China	Henan	3A	NA	2013-09-16	2	53	1	NA	NA	1	NA	NA	63	97.1101	NA	NA	NA	9	TRUE	FALSE	5	NA	NA	NA	8	8	8	3	8	8	8	8	8	8	6	NA	NA	NA	NA	NA	1	1	8	6	8	8	8	8
KB1311915	South China	Guangdong	3A	NA	2013-09-17	1	65	1	15	NA	NA	NA	NA	53	105.544	6	4	NA	NA	TRUE	FALSE	5	NA	NA	NA	8	8	8	8	8	8	8	8	8	8	8	NA	NA	NA	NA	NA	8	8	8	8	8	8	8	8
KB1312042	Southwest China	Sichuan	3A	NA	2013-09-18	1	74	1	NA	NA	NA	NA	NA	66	90.5357	NA	NA	NA	21	TRUE	FALSE	5	NA	NA	NA	8	8	8	2	8	8	8	8	8	8	6	NA	NA	NA	NA	NA	1	1	8	6	8	8	8	8
KB1312126	South China	Guangdong	3A	NA	2013-09-23	2	33	1	NA	NA	NA	NA	NA	146	40.4557	NA	NA	NA	18	TRUE	TRUE	28	NA	NA	NA	8	8	8	5	8	8	8	8	8	8	6	NA	NA	NA	NA	NA	6	1	8	6	8	8	8	8
KB1312134	Northeast China	Liaoning	3A	NA	2013-09-22	1	62	5	22.3	NA	NA	NA	NA	129.3	50.7107	1	3	2.09	40	TRUE	TRUE	28	NA	NA	NA	8	8	8	6	8	8	8	8	8	8	6	NA	NA	NA	NA	NA	5	6	8	6	8	8	8	8
KB1312163	Central China	Henan	3B	NA	2013-09-23	2	65	1	23.6	NA	1	NA	NA	51	97.2066	2	3	NA	22	TRUE	FALSE	5	NA	NA	NA	8	8	8	3	8	8	8	8	8	8	6	NA	NA	NA	NA	NA	1	1	8	6	8	8	8	8
KB1312187	Northwest China	Shanxi3	3B	NA	2013-09-23	1	40	6	33.8	NA	NA	NA	NA	55.54	123.408	6	2	1.075	20	TRUE	FALSE	28	NA	NA	NA	8	8	8	6	8	8	8	8	6	6	6	NA	NA	NA	NA	NA	6	6	8	6	8	8	8	8
KB1312196	South China	Guangdong	3A	NA	2013-09-24	1	49	6	NA	NA	NA	NA	NA	123.9	58.5004	NA	2	2.36	NA	TRUE	TRUE	28	NA	NA	NA	8	8	8	8	8	8	8	8	8	8	8	NA	NA	NA	NA	NA	8	8	8	8	8	8	8	8
KB1312208	East China	Fujian	3A	NA	2013-09-24	1	68	1	NA	NA	NA	NA	NA	96	69.6871	NA	NA	NA	12	TRUE	FALSE	5	NA	NA	NA	8	8	8	4	8	8	8	8	6	6	1	NA	NA	NA	NA	NA	1	2	8	6	8	8	8	8
KB1312225	East China	Shandong	3A	NA	2013-09-23	2	46	1	26.6	NA	1	NA	NA	37	123.456	2	3	1.6	33	TRUE	FALSE	5	NA	NA	NA	8	8	8	3	8	8	8	8	8	8	2	NA	NA	NA	NA	NA	1	1	8	6	8	8	8	8
KB1312257	South China	Guangdong	3A	NA	2013-09-26	1	44	1	34.3	NA	NA	NA	NA	122	61.7344	6	2	5.7	34	TRUE	FALSE	28	NA	NA	NA	8	8	8	6	8	8	8	8	8	8	6	NA	NA	NA	NA	NA	1	6	8	6	8	8	8	8
KB1312282	Central China	Henan	NA	NA	2013-09-25	1	40	6	52.8	NA	NA	NA	NA	53.2	125.611	6	2	0.821	12	TRUE	FALSE	28	NA	NA	NA	8	8	8	6	8	8	8	8	8	8	6	NA	NA	NA	NA	NA	1	6	8	6	8	8	8	8
KB1312294	East China	Zhejiang	NA	NA	2013-09-25	1	38	6	43.9	NA	NA	NA	NA	75	110.619	5	1	0.95	68	TRUE	FALSE	2	NA	NA	NA	8	8	8	6	8	8	8	8	6	6	2	NA	NA	NA	NA	NA	1	6	8	6	8	8	8	8
KB1312304	Southwest China	Sichuan	NA	NA	2013-09-25	2	50	6	43.4	NA	NA	NA	NA	44.1	113.299	5	2	NA	21	TRUE	FALSE	28	NA	NA	NA	8	8	8	6	8	8	8	8	6	6	6	NA	NA	NA	NA	NA	1	6	8	6	8	8	8	8
KB1312326	South China	Guangdong	2	NA	2013-09-26	1	37	1	32.6	NA	1	192	112	18.09	199.859	3	3	6.305	NA	TRUE	FALSE	28	NA	NA	NA	8	8	8	8	8	8	8	8	8	8	8	NA	NA	NA	NA	NA	8	8	8	8	8	8	8	8
KB1312379	Central China	Henan	NA	NA	2013-09-26	2	51	4	38	NA	NA	NA	NA	170	29.659	5	2	2.67	35	TRUE	TRUE	28	NA	NA	NA	8	8	8	6	8	8	8	8	8	8	6	NA	NA	NA	NA	NA	1	6	8	6	8	8	8	8
KB1312381	East China	Jiangsu	NA	NA	2013-09-26	1	46	5	38.6	NA	NA	NA	NA	97	80.3207	2	3	2.445	14	TRUE	FALSE	2	NA	NA	NA	8	8	8	6	8	8	8	8	8	8	3	NA	NA	NA	NA	NA	1	2	8	6	8	8	8	8
KB1312429	East China	Shandong	NA	NA	2013-09-28	1	50	5	39.1	NA	1	NA	NA	109	67.8239	2	3	1.684	9	TRUE	FALSE	28	NA	NA	NA	8	8	8	6	8	8	8	8	8	8	6	NA	NA	NA	NA	NA	6	6	8	6	8	8	8	8
KB1312443	Southwest China	Guizhou	NA	NA	2013-09-27	1	45	1	22	NA	1	NA	NA	328.6	18.5027	4	3	11.71	13	TRUE	TRUE	28	NA	NA	NA	8	8	8	6	8	8	8	8	8	8	6	NA	NA	NA	NA	NA	1	6	8	6	8	8	8	8
KB1312495	South China	Guangdong	3A	NA	2013-09-29	2	47	1	28.1	NA	1	NA	NA	73	84.7645	1	2	4.184	21	TRUE	FALSE	28	NA	NA	NA	8	8	8	6	8	8	8	8	8	8	6	NA	NA	NA	NA	NA	6	6	8	6	8	8	8	8
KB1312504	Central China	Henan	NA	NA	2013-09-28	1	50	1	NA	NA	1	NA	NA	42	129.037	NA	NA	NA	8	TRUE	FALSE	28	NA	NA	NA	8	8	8	6	8	8	8	8	6	6	6	NA	NA	NA	NA	NA	6	6	8	6	8	8	8	8
KB1312511	South China	Guangxi	3A	NA	2013-09-28	2	49	6	32.8	NA	NA	NA	NA	NA	NA	NA	3	2.575	19	TRUE	FALSE	5	NA	NA	NA	8	8	8	3	8	8	8	8	6	6	6	NA	NA	NA	NA	NA	1	1	8	6	8	8	8	8
KB1312562	South China	Guangdong	2	NA	2013-09-30	1	58	1	22.7	NA	NA	NA	NA	52.8	111.036	5	3	2.939	6	TRUE	FALSE	28	NA	NA	NA	8	8	8	6	8	8	8	8	8	8	6	NA	NA	NA	NA	NA	6	6	8	6	8	8	8	8
KB1312573	South China	Guangdong	3A	NA	2013-10-01	1	62	5	36.8	NA	NA	NA	NA	64	99.752	1	3	1.8	27	TRUE	FALSE	28	NA	NA	NA	8	8	8	6	8	8	8	8	8	8	6	NA	NA	NA	NA	NA	6	6	8	6	6	8	8	8
KB1312593	Central China	Henan	3A	NA	2013-09-30	2	63	1	NA	NA	NA	NA	NA	167	27.8545	NA	NA	NA	29	TRUE	TRUE	28	NA	NA	NA	8	8	8	6	8	8	8	8	6	6	6	NA	NA	NA	NA	NA	6	6	8	6	8	8	8	8
KB1312646	South China	Guangxi	2	NA	2013-10-04	2	63	1	22	NA	NA	NA	NA	162	28.8972	6	3	0.7	15	TRUE	TRUE	28	NA	NA	NA	8	8	8	6	8	8	8	8	8	8	6	NA	NA	NA	NA	NA	1	6	8	6	8	8	8	8
KB1312653	East China	Shandong	3A	NA	2013-10-04	1	31	6	42	NA	NA	NA	NA	57	130.068	5	3	1.6	15	TRUE	FALSE	1	NA	NA	NA	8	8	8	5	8	8	8	8	8	8	6	NA	NA	NA	NA	NA	6	6	8	6	8	8	8	8
KB1312679	Southwest China	Yunnan	3B	NA	2013-10-07	2	70	1	17.4	NA	NA	NA	NA	112	42.9833	6	4	8.83	13	TRUE	TRUE	28	NA	NA	NA	8	8	8	6	8	8	8	8	8	8	6	NA	NA	NA	NA	NA	1	6	8	6	8	8	8	8
KB1312715	East China	Zhejiang	3B	NA	2013-10-08	2	44	4	42.9	NA	1	140	90	208.5	24.3402	NA	NA	0.186	16	TRUE	TRUE	28	NA	NA	NA	6	6	6	6	8	8	8	8	6	6	6	NA	NA	NA	NA	NA	6	6	8	6	8	8	8	8
KB1312716	East China	Zhejiang	2	NA	2013-10-08	1	38	1	26.9	NA	NA	NA	NA	273	24.3176	6	3	9.74	10	TRUE	TRUE	28	NA	NA	NA	6	6	6	6	6	8	8	6	6	6	6	NA	NA	NA	NA	NA	1	6	8	6	8	8	8	6
KB1312728	South China	Guangdong	3A	NA	2013-10-09	2	49	5	NA	NA	NA	NA	NA	100.4	56.8557	3	2	NA	NA	TRUE	TRUE	19	NA	NA	NA	8	8	8	8	8	8	8	8	8	8	8	NA	NA	NA	NA	NA	8	8	8	8	8	8	8	8
KB1312776	Central China	Henan	3A	NA	2013-10-09	2	44	6	45.4	NA	NA	NA	NA	24	144.365	5	2	0.3	9	TRUE	FALSE	28	NA	NA	NA	8	8	8	6	8	8	8	8	6	6	6	NA	NA	NA	NA	NA	1	6	8	6	8	8	8	8
KB1312785	East China	Fujian	NA	NA	2013-10-09	2	39	1	NA	NA	1	160	80	71	92.727	NA	NA	NA	14	TRUE	FALSE	28	NA	NA	NA	8	8	8	6	8	8	8	8	8	8	6	NA	NA	NA	NA	NA	6	6	8	6	8	8	8	8
KB1312860	East China	Shandong	3A	NA	2013-10-10	1	53	1	NA	NA	NA	NA	NA	181	35.9705	NA	NA	NA	NA	TRUE	TRUE	2	28	NA	NA	8	8	8	8	8	8	8	8	8	8	8	NA	NA	NA	NA	NA	8	8	8	8	8	8	8	8
KB1312875	South China	Guangdong	3A	NA	2013-10-12	2	57	1	NA	NA	NA	NA	NA	54	100.91	NA	NA	NA	34	TRUE	FALSE	28	NA	NA	NA	8	8	8	6	8	8	8	8	8	8	6	NA	NA	NA	NA	NA	1	6	8	6	8	8	8	8
KB1312965	South China	Guangdong	3A	NA	2013-10-15	2	53	1	15.6	NA	NA	NA	NA	41	113.629	1	NA	2.6	27	TRUE	FALSE	5	NA	NA	NA	1	1	6	3	8	8	8	8	8	8	6	NA	NA	NA	NA	NA	6	1	8	6	8	8	8	8
KB1312966	South China	Guangdong	3A	NA	2013-10-15	1	52	1	NA	NA	NA	NA	NA	89.2	85.2195	NA	NA	NA	1	TRUE	FALSE	5	NA	NA	NA	8	8	8	3	8	8	8	8	6	6	5	NA	NA	NA	NA	NA	1	1	8	5	8	8	8	8
KB1313027	North China	Tianjin	3A	NA	2013-10-15	1	65	1	NA	NA	NA	NA	NA	105	63.8635	NA	NA	NA	19	TRUE	FALSE	28	NA	NA	NA	8	8	8	6	8	8	8	8	8	8	6	NA	NA	NA	NA	NA	1	6	8	6	8	8	8	8
KB1313039	East China	Zhejiang	3B	NA	2013-10-16	1	61	5	38.8	NA	NA	NA	NA	127	52.1885	1	2	1	1	TRUE	TRUE	2	NA	NA	NA	8	8	8	6	8	8	8	8	8	8	2	NA	NA	NA	NA	NA	1	1	8	6	8	8	8	8
KB1313045	Southwest China	Yunnan	2	NA	2013-10-15	1	39	5	35	NA	1	NA	NA	132	58.1321	3	3	5.47	17	TRUE	TRUE	28	NA	NA	NA	8	8	8	6	8	8	8	8	8	8	6	NA	NA	NA	NA	NA	1	6	8	6	8	8	8	8
KB1313050	South China	Guangxi	2	NA	2013-10-15	2	55	1	NA	NA	NA	NA	NA	45.2	108.506	NA	NA	NA	19	TRUE	FALSE	5	NA	NA	NA	8	8	8	3	8	8	8	8	8	8	6	NA	NA	NA	NA	NA	1	6	8	1	8	8	8	8
KB1313073	South China	Guangdong	3A	NA	2013-10-16	2	40	1	NA	NA	NA	NA	NA	295	16.4555	NA	NA	NA	NA	TRUE	TRUE	20	28	NA	NA	8	8	8	8	8	8	8	8	8	8	8	NA	NA	NA	NA	NA	8	8	8	8	8	8	8	8
KB1313074	South China	Guangdong	3A	NA	2013-10-16	1	49	4	46	2	2	NA	NA	134	53.2124	6	6	0.084	NA	TRUE	TRUE	28	NA	NA	NA	8	8	8	8	8	8	8	8	8	8	8	NA	NA	NA	NA	NA	8	8	8	8	8	8	8	8
KB1313132	Central China	Hunan	3A	NA	2013-10-16	2	56	1	21.4	NA	NA	NA	NA	58	99.2603	5	4	NA	12	TRUE	FALSE	5	NA	NA	NA	8	8	8	3	8	8	8	8	8	8	6	NA	NA	NA	NA	NA	1	1	8	6	8	8	8	8
KB1313142	Central China	Henan	3A	NA	2013-10-16	1	56	1	NA	NA	NA	NA	NA	69	100.879	NA	NA	NA	19	TRUE	FALSE	28	NA	NA	NA	8	8	8	6	8	8	8	8	6	6	6	NA	NA	NA	NA	NA	1	6	8	6	8	8	8	8
KB1313168	South China	Guangdong	3A	NA	2013-10-17	2	36	1	NA	NA	1	NA	NA	NA	NA	1	3	3.97	NA	TRUE	FALSE	28	NA	NA	NA	8	8	8	8	8	8	8	8	8	8	8	NA	NA	NA	NA	NA	8	8	8	8	8	8	8	8
KB1313196	East China	Zhejiang	3B	NA	2013-10-17	1	41	6	NA	NA	NA	NA	NA	NA	NA	NA	1	1.368	9	TRUE	FALSE	28	NA	NA	NA	8	8	8	6	8	8	8	8	8	8	6	NA	NA	NA	NA	NA	1	6	8	6	8	8	8	8
KB1313201	South China	Guangxi	3A	NA	2013-10-17	1	55	3	30.9	NA	NA	NA	NA	1136	3.84969	2	1	NA	5	TRUE	FALSE	28	62	NA	NA	8	8	8	6	8	8	8	8	8	8	6	NA	NA	NA	NA	NA	1	6	8	6	8	8	8	8
KB1313221	South China	Guangdong	3A	NA	2013-10-18	1	63	4	35.2	NA	NA	NA	NA	158	39.518	NA	NA	1.65	NA	TRUE	TRUE	28	NA	NA	NA	8	8	8	8	8	8	8	8	8	8	8	NA	NA	NA	NA	NA	8	8	8	8	8	8	8	8
KB1313253	Southwest China	Sichuan	3A	NA	2013-10-18	1	42	1	29	NA	NA	NA	NA	324	19.2216	3	3	NA	14	TRUE	TRUE	28	NA	NA	NA	8	8	8	6	8	8	8	8	8	8	6	NA	NA	NA	NA	NA	1	6	8	6	8	8	8	8
KB1313379	East China	Fujian	3A	NA	2013-10-22	1	33	4	33.8	NA	1	NA	NA	317.6	20.9759	3	3	NA	16	TRUE	TRUE	28	NA	NA	NA	8	8	8	6	8	8	8	8	8	8	6	NA	NA	NA	NA	NA	6	6	8	6	8	8	8	8
KB1313395	East China	Zhejiang	3A	NA	2013-10-23	1	59	1	NA	NA	NA	NA	NA	69	98.7749	NA	NA	NA	12	TRUE	FALSE	5	NA	NA	NA	8	8	8	3	8	8	8	8	8	8	6	NA	NA	NA	NA	NA	1	1	8	6	8	8	8	8
KB1313424	North China	Tianjin	3A	NA	2013-10-23	2	68	1	NA	NA	1	NA	NA	72.5	73.7492	NA	NA	NA	23	TRUE	FALSE	5	NA	NA	NA	8	8	8	3	8	8	8	8	8	8	6	NA	NA	NA	NA	NA	1	1	8	6	8	8	8	8
KB1313456	South China	Guangxi	3A	NA	2013-10-22	1	55	1	NA	NA	NA	NA	NA	70	100.991	NA	NA	NA	8	TRUE	FALSE	5	NA	NA	NA	8	8	8	3	8	8	8	8	8	8	6	NA	NA	NA	NA	NA	1	1	8	6	8	8	8	8
KB1313522	East China	Zhejiang	3B	NA	2013-10-25	2	57	1	NA	NA	NA	NA	NA	NA	NA	6	2	5.1	11	TRUE	FALSE	28	NA	NA	NA	8	8	8	6	8	8	8	6	8	8	6	NA	NA	NA	NA	NA	1	6	8	6	8	8	8	8
KB1313523	East China	Shandong	2	NA	2013-10-24	2	35	5	53.7	NA	1	NA	NA	63.7	108.737	2	2	0.772	8	TRUE	FALSE	20	NA	NA	NA	8	8	8	6	8	8	8	8	8	8	3	NA	NA	NA	NA	NA	1	1	8	6	8	8	8	8
KB1313582	South China	Guangxi	2	NA	2013-10-25	1	48	1	26.3	NA	NA	NA	NA	298.5	20.3482	1	3	NA	33	TRUE	TRUE	28	NA	NA	NA	8	8	8	6	8	8	8	8	8	8	6	NA	NA	NA	NA	NA	1	6	8	6	8	8	8	8
KB1313596	Central China	Henan	3A	NA	2013-10-26	1	30	6	42.1	NA	1	161	109	68	121.822	5	3	5.3	23	TRUE	FALSE	28	NA	NA	NA	8	8	8	6	8	8	8	8	8	8	6	NA	NA	NA	NA	NA	6	6	8	6	8	8	8	8
KB1313598	Central China	Hunan	3A	NA	2013-10-26	1	39	5	NA	NA	NA	NA	NA	NA	NA	1	2	1.108	28	TRUE	FALSE	28	NA	NA	NA	6	6	6	6	8	8	8	8	8	8	6	NA	NA	NA	NA	NA	6	6	8	6	8	8	8	8
KB1313625	Southwest China	Sichuan	3A	NA	2013-10-26	1	21	1	NA	NA	1	158	86	103	89.0396	NA	NA	NA	9	TRUE	FALSE	28	NA	NA	NA	8	8	8	6	8	8	8	8	8	8	5	NA	NA	NA	NA	NA	1	6	8	6	8	8	8	8
KB1313639	Southwest China	Chongqing	3A	NA	2013-10-26	1	39	5	47.1	NA	NA	NA	NA	68	114.358	1	3	5.733	9	TRUE	FALSE	28	NA	NA	NA	8	8	8	6	8	8	8	8	8	8	6	NA	NA	NA	NA	NA	1	6	8	6	8	8	8	8
KB1313650	South China	Guangdong	3A	NA	2013-10-29	1	50	6	41.3	NA	NA	NA	NA	93	82.1742	NA	1	NA	16	TRUE	FALSE	2	28	NA	NA	8	8	8	5	8	8	8	8	6	6	2	NA	NA	NA	NA	NA	2	2	8	6	8	8	8	8
KB1313653	South China	Guangdong	3A	NA	2013-10-29	1	55	4	41.5	2	1	220	110	191.8	33.0685	6	6	NA	17	TRUE	TRUE	28	NA	NA	NA	6	6	6	6	8	8	8	8	6	6	6	NA	NA	NA	NA	NA	1	6	8	6	8	8	8	8
KB1313742	Southwest China	Yunnan	3A	NA	2013-10-30	2	38	4	34.2	NA	NA	NA	NA	154	36.6198	NA	NA	3.319	10	TRUE	TRUE	2	NA	NA	NA	8	8	8	6	8	8	8	8	8	8	3	NA	NA	NA	NA	NA	1	1	8	6	8	8	8	8
KB1313780	North China	Tianjin	3A	NA	2013-10-30	1	53	4	31	NA	NA	NA	NA	288.3	20.4893	6	2	2.625	14	TRUE	TRUE	28	NA	NA	NA	8	8	8	6	8	8	8	8	8	8	6	NA	NA	NA	NA	NA	1	6	8	6	8	8	8	8
KB1313887	South China	Guangdong	2	NA	2013-11-02	1	57	1	NA	NA	NA	NA	NA	336	16.5551	NA	NA	NA	14	TRUE	TRUE	5	NA	NA	NA	8	8	8	4	8	8	8	8	8	8	6	NA	NA	NA	NA	NA	1	2	8	1	8	8	8	8
KB1313916	Southwest China	Sichuan	3A	NA	2013-11-01	2	44	5	46.6	NA	NA	NA	NA	111	52.1589	4	1	NA	9	TRUE	TRUE	6	NA	NA	NA	8	8	8	6	8	8	8	8	8	8	5	NA	NA	NA	NA	NA	1	6	8	6	8	8	8	8
KB1313930	East China	Fujian	3A	NA	2013-11-01	1	34	1	NA	NA	1	149	85	82	107.064	NA	NA	NA	NA	TRUE	FALSE	5	NA	NA	NA	8	8	8	8	8	8	8	8	8	8	8	NA	NA	NA	NA	NA	8	8	8	8	8	8	8	8
KB1313957	South China	Guangdong	3A	NA	2013-11-06	2	43	6	37.5	NA	NA	NA	NA	44	119.099	5	2	2.37	24	TRUE	FALSE	19	NA	NA	NA	8	8	8	1	8	8	8	8	8	8	2	NA	NA	NA	NA	NA	1	3	8	2	8	8	8	8
KB1313992	South China	Guangdong	3A	NA	2013-11-06	1	57	5	39	NA	NA	NA	NA	66	102.019	4	NA	0.6	NA	TRUE	FALSE	2	28	NA	NA	8	8	8	8	8	8	8	8	8	8	8	NA	NA	NA	NA	NA	8	8	8	8	8	8	8	8
KB1314152	South China	Guangdong	3A	NA	2013-11-07	2	59	1	29.4	NA	1	NA	NA	523.1	7.20433	1	3	1.76	NA	TRUE	TRUE	28	NA	NA	NA	8	8	8	8	8	8	8	8	8	8	8	NA	NA	NA	NA	NA	8	8	8	8	8	8	8	8
KB1314185	Northeast China	Liaoning	3A	NA	2013-11-07	2	70	1	23.4	NA	1	NA	NA	51.5	93.5509	4	3	7.603	28	TRUE	FALSE	5	NA	NA	NA	8	8	8	3	8	8	8	8	8	8	6	NA	NA	NA	NA	NA	6	2	8	6	8	8	8	8
KB1314195	Central China	Henan	3B	NA	2013-11-07	2	62	1	NA	NA	NA	NA	NA	51.3	99.0855	NA	NA	NA	4	TRUE	FALSE	5	NA	NA	NA	8	8	8	2	8	8	8	8	8	8	6	NA	NA	NA	NA	NA	6	6	8	6	8	8	8	8
KB1314246	East China	Fujian	3B	NA	2013-11-08	1	46	4	NA	NA	1	NA	NA	377	15.561	3	1	NA	24	TRUE	TRUE	1	NA	NA	NA	8	8	8	6	8	8	8	8	8	8	6	NA	NA	NA	NA	NA	6	6	8	6	8	8	8	8
KB1314279	Southwest China	Yunnan	3B	NA	2013-11-08	2	31	1	29	NA	NA	NA	NA	45	128.619	NA	3	NA	10	TRUE	FALSE	1	NA	NA	NA	8	8	8	6	8	8	8	8	8	8	6	NA	NA	NA	NA	NA	6	6	8	6	8	8	8	8
KB1314308	Central China	Henan	3A	NA	2013-11-09	2	53	1	NA	NA	NA	NA	NA	171	29.0385	NA	NA	NA	8	TRUE	TRUE	28	NA	NA	NA	8	8	8	6	8	8	8	8	8	8	6	NA	NA	NA	NA	NA	1	6	8	6	8	8	8	8
KB1314330	South China	Guangdong	2	NA	2013-11-12	1	51	5	33.8	NA	NA	NA	NA	73	102.093	4	2	1.017	21	TRUE	FALSE	4	NA	NA	NA	8	8	8	6	8	8	8	8	6	6	5	NA	NA	NA	NA	NA	1	6	8	6	8	8	8	8
KB1314333	South China	Guangdong	3A	NA	2013-11-12	2	57	1	23	NA	NA	NA	NA	102	52.7311	2	2	3.553	10	TRUE	TRUE	9	NA	NA	NA	8	8	8	3	8	8	8	8	8	8	2	NA	NA	NA	NA	NA	2	2	8	3	8	8	8	8
KB1314463	East China	Zhejiang	3B	NA	2013-11-13	2	55	1	23.6	NA	NA	NA	NA	68	87.3097	6	3	3	27	TRUE	FALSE	28	NA	NA	NA	8	8	8	6	8	8	8	8	8	8	6	NA	NA	NA	NA	NA	1	6	8	6	8	8	8	8
KB1314487	Southwest China	Sichuan	3A	NA	2013-11-13	1	48	1	25.1	NA	NA	NA	NA	356	16.4449	2	3	NA	7	TRUE	TRUE	28	NA	NA	NA	8	8	8	6	8	8	8	8	8	8	6	NA	NA	NA	NA	NA	1	6	8	6	8	8	8	8
KB1314515	Southwest China	Chongqing	3A	NA	2013-11-13	2	69	1	NA	NA	NA	NA	NA	40.2	102.21	NA	NA	NA	4	TRUE	FALSE	1	NA	NA	NA	8	8	8	6	8	8	8	8	8	8	6	NA	NA	NA	NA	NA	1	6	8	6	8	8	8	8
KB1314546	South China	Guangdong	2	NA	2013-11-15	1	31	1	13.5	NA	1	153	83	127	64.4313	5	3	6.4	18	TRUE	FALSE	28	NA	NA	NA	8	8	8	6	8	8	8	8	6	6	6	NA	NA	NA	NA	NA	1	6	8	6	8	8	8	8
KB1314551	East China	Shandong	3A	NA	2013-11-14	1	61	1	NA	NA	NA	NA	NA	92	77.0644	NA	NA	NA	15	TRUE	FALSE	5	NA	NA	NA	8	8	8	3	8	8	8	8	8	8	6	NA	NA	NA	NA	NA	1	2	8	6	8	8	8	8
KB1314570	Central China	Henan	3B	NA	2013-11-14	2	41	5	35.6	NA	1	150.4	5	69.7	93.4991	1	3	1.278	19	TRUE	FALSE	5	NA	NA	NA	8	8	8	2	8	8	8	8	8	8	6	NA	NA	NA	NA	NA	1	6	8	6	8	8	8	8
KB1314648	Central China	Henan	3A	NA	2013-11-16	2	59	1	30.4	NA	NA	NA	NA	NA	NA	2	NA	5.1	52	TRUE	FALSE	5	NA	NA	NA	8	8	8	3	8	8	8	8	8	8	6	NA	NA	NA	NA	NA	2	2	8	6	8	8	8	8
KB1314715	South China	Guangxi	2	NA	2013-11-18	1	65	6	36.6	NA	NA	NA	NA	NA	NA	NA	3	NA	26	TRUE	FALSE	5	NA	NA	NA	8	8	8	3	8	8	8	8	6	6	6	NA	NA	NA	NA	NA	6	1	8	6	8	8	8	8
KB1314740	South China	Guangdong	3A	NA	2013-11-19	2	54	1	33.2	NA	NA	NA	NA	443	9.12251	2	3	4.77	NA	TRUE	TRUE	10	NA	NA	NA	8	8	8	6	8	8	8	8	1	6	6	NA	NA	NA	NA	NA	4	3	8	4	8	8	8	8
KB1314792	Central China	Henan	3A	NA	2013-11-19	2	46	6	44.7	NA	NA	NA	NA	41	119.356	NA	3	0.5	12	TRUE	FALSE	1	NA	NA	NA	8	8	8	6	8	8	8	8	8	8	6	NA	NA	NA	NA	NA	6	6	8	6	8	8	8	8
KB1314793	Central China	Henan	2	NA	2013-11-19	1	44	6	38	NA	1	150	80	69	109.751	6	3	1.25	15	TRUE	FALSE	28	NA	NA	NA	8	8	8	6	8	8	8	8	8	8	6	NA	NA	NA	NA	NA	6	6	8	6	8	8	8	8
KB1314820	South China	Guangdong	2	NA	2013-11-21	2	56	1	25.1	NA	1	180	90	75	77.0133	6	3	3.4	19	TRUE	FALSE	2	28	NA	NA	8	8	8	6	8	8	8	8	6	6	2	NA	NA	NA	NA	NA	6	6	8	6	8	8	8	8
KB1314824	South China	Guangdong	3A	NA	2013-11-22	1	43	1	28.3	NA	NA	NA	NA	415	14.1503	1	3	9.24	19	TRUE	TRUE	28	NA	NA	NA	8	8	8	6	8	8	8	8	6	6	6	NA	NA	NA	NA	NA	6	6	8	6	6	8	8	8
KB1314919	North China	Tianjin	NA	NA	2013-11-21	1	66	1	18.4	NA	NA	NA	NA	81.4	86.273	4	3	3.418	17	TRUE	FALSE	5	NA	NA	NA	8	8	8	3	8	8	8	8	8	8	6	NA	NA	NA	NA	NA	1	1	8	6	8	8	8	8
KB1314954	Northeast China	Jilin	3A	NA	2013-11-20	2	62	1	NA	NA	NA	NA	NA	50	99.9258	NA	NA	NA	NA	TRUE	FALSE	5	NA	NA	NA	8	8	8	3	8	8	8	8	6	6	6	NA	NA	NA	NA	NA	6	2	8	6	8	8	8	8
KB1314983	Central China	Hunan	NA	NA	2013-11-23	2	60	4	34.9	2	2	NA	NA	294	14.3575	5	3	1.768	11	TRUE	TRUE	19	NA	NA	NA	6	6	6	8	8	8	8	8	8	8	8	NA	NA	NA	NA	NA	8	8	6	8	6	8	8	8
KB1315037	South China	Guangdong	2	NA	2013-11-25	1	64	4	33.2	NA	1	150	80	345.7	15.2277	4	NA	0.26	41	TRUE	TRUE	1	NA	NA	NA	8	8	8	6	8	8	8	8	8	8	6	NA	NA	NA	NA	NA	1	6	8	6	8	8	8	8
KB1315124	Central China	Henan	NA	NA	2013-11-26	1	38	6	39.7	NA	2	NA	NA	65.2	117.172	5	2	2	15	TRUE	FALSE	28	NA	NA	NA	8	8	8	6	8	8	8	8	8	8	6	NA	NA	NA	NA	NA	1	6	8	6	8	8	8	8
KB1315133	South China	Guangdong	3A	NA	2013-11-28	1	53	4	NA	NA	1	NA	NA	183	35.4957	5	1	1.847	NA	TRUE	TRUE	2	NA	NA	NA	8	8	8	6	8	8	8	8	8	8	8	NA	NA	NA	NA	NA	8	1	8	6	8	8	8	8
KB1315139	South China	Guangdong	3A	NA	2013-11-27	2	71	1	NA	NA	NA	NA	NA	91	54.8621	NA	NA	NA	NA	TRUE	TRUE	5	NA	NA	NA	8	8	8	3	8	8	8	8	8	8	6	NA	NA	NA	NA	NA	6	3	8	1	8	8	8	8
KB1315161	East China	Fujian	NA	NA	2013-11-27	1	30	1	NA	NA	2	NA	NA	NA	NA	5	3	3.72	10	TRUE	FALSE	28	NA	NA	NA	8	8	8	6	8	8	8	8	6	6	6	NA	NA	NA	NA	NA	1	6	8	6	8	8	8	8
KB1315169	East China	Zhejiang	NA	NA	2013-11-27	1	50	1	NA	NA	NA	NA	NA	175	38.2647	NA	NA	NA	8	TRUE	TRUE	28	NA	NA	NA	8	8	8	6	8	8	8	8	8	8	6	NA	NA	NA	NA	NA	6	6	8	6	8	8	8	8
KB1315176	Northwest China	Qinghai	3A	NA	2013-11-27	2	48	5	52.17	NA	NA	NA	NA	94	62.0025	3	1	0.42	22	TRUE	FALSE	6	NA	NA	NA	8	8	8	6	8	8	8	8	6	6	6	NA	NA	NA	NA	NA	1	6	8	6	8	8	8	8
KB1315179	Northwest China	Qinghai	NA	NA	2013-11-27	1	45	6	NA	NA	NA	NA	NA	82	99.1025	5	3	NA	11	TRUE	FALSE	28	NA	NA	NA	8	8	8	6	8	8	8	8	6	6	6	NA	NA	NA	NA	NA	6	6	8	6	8	8	8	8
KB1315250	Southwest China	Chongqing	3A	NA	2013-11-28	2	58	1	NA	NA	NA	NA	NA	62.7	94.3011	NA	NA	NA	23	TRUE	FALSE	5	NA	NA	NA	8	8	8	3	8	8	8	8	8	8	6	NA	NA	NA	NA	NA	1	1	8	6	8	8	8	8
KB1315275	South China	Guangdong	3A	NA	2013-11-29	2	28	1	25.6	NA	NA	NA	NA	NA	NA	NA	NA	7.7	NA	TRUE	FALSE	28	NA	NA	NA	8	8	8	8	8	8	8	8	8	8	8	NA	NA	NA	NA	NA	8	8	8	8	8	8	8	8
KB1315354	East China	Shandong	2	NA	2013-11-30	2	53	1	NA	NA	1	NA	NA	110	49.5021	NA	NA	NA	24	TRUE	TRUE	2	28	NA	NA	8	8	8	6	8	8	8	8	8	8	3	NA	NA	NA	NA	NA	1	2	8	6	8	8	8	8
KB1315487	South China	Guangxi	2	NA	2013-12-03	2	67	5	32.7	NA	NA	NA	NA	60.3	90.7111	1	2	NA	32	TRUE	FALSE	2	NA	NA	NA	1	1	8	6	8	8	8	8	6	6	3	NA	NA	NA	NA	NA	1	1	8	6	8	1	1	8
KB1315662	East China	Fujian	3A	NA	2013-12-06	2	25	5	43.4	NA	1	130	100	51	128.744	4	2	0.426	2	TRUE	FALSE	2	NA	NA	NA	8	8	8	6	8	8	8	8	8	8	2	NA	NA	NA	NA	NA	1	1	8	6	8	8	8	8
KB1315694	North China	Tianjin	3A	NA	2013-12-06	1	65	4	40	NA	NA	NA	NA	295.4	18.2871	NA	3	3.2	10	TRUE	TRUE	28	NA	NA	NA	8	8	8	6	8	8	8	8	6	6	6	NA	NA	NA	NA	NA	6	6	8	6	8	8	8	8
KB1315725	East China	Fujian	3B	NA	2013-12-07	2	51	1	NA	NA	2	NA	NA	90	63.9866	4	1	NA	18	TRUE	FALSE	1	62	NA	NA	8	8	8	6	8	8	8	8	8	8	6	NA	NA	NA	NA	NA	6	6	8	6	8	8	8	8
KB1315748	South China	Guangdong	2	NA	2013-12-09	1	40	1	NA	NA	1	170	80	104	77.0098	NA	NA	NA	10	TRUE	FALSE	28	NA	NA	NA	6	6	6	6	6	8	8	6	8	8	6	NA	NA	NA	NA	NA	1	6	8	6	8	8	8	6
KB1315752	Central China	Hunan	3A	NA	2013-12-07	1	51	6	52.1	NA	1	140	90	92	82.6726	6	1	0.34	4	TRUE	FALSE	6	NA	NA	NA	6	6	6	6	8	8	8	8	8	8	6	NA	NA	NA	NA	NA	1	6	8	6	8	8	8	8
KB1315766	South China	Guangdong	3A	NA	2013-12-10	1	35	6	NA	NA	NA	NA	NA	NA	NA	NA	1	1	14	TRUE	FALSE	28	NA	NA	NA	8	8	8	6	8	8	8	8	8	8	5	NA	NA	NA	NA	NA	1	6	8	6	8	8	8	8
KB1315850	Southwest China	Guizhou	3A	NA	2013-12-10	1	68	5	37.2	NA	NA	NA	NA	NA	NA	2	3	NA	20	TRUE	FALSE	20	NA	NA	NA	8	8	8	6	8	8	8	8	8	8	2	NA	NA	NA	NA	NA	1	1	8	6	8	8	8	8
KB1315885	South China	Guangdong	2	NA	2013-12-12	1	63	1	NA	NA	NA	NA	NA	127.7	51.1196	NA	NA	NA	19	TRUE	TRUE	28	NA	NA	NA	8	8	8	6	8	8	8	8	8	8	6	NA	NA	NA	NA	NA	1	6	8	6	8	8	8	8
KB1315973	Northeast China	Jilin	3A	NA	2013-12-11	1	56	1	NA	NA	1	150	90	94.9	76.8798	NA	NA	NA	5	TRUE	FALSE	5	NA	NA	NA	8	8	8	3	8	8	8	8	8	8	6	NA	NA	NA	NA	NA	1	1	8	6	8	8	8	8
KB1316105	Central China	Henan	3B	NA	2013-12-16	2	47	4	40.5	NA	1	140	80	1022	3.48775	6	1	1.38	7	TRUE	TRUE	1	NA	NA	NA	8	8	8	6	8	8	8	8	8	8	6	NA	NA	NA	NA	NA	1	6	8	6	8	8	8	8
KB1316296	South China	Guangdong	3A	NA	2013-12-19	2	43	1	29.4	NA	NA	NA	NA	229	21.8843	4	3	NA	NA	TRUE	TRUE	28	NA	NA	NA	8	8	8	6	8	8	8	8	8	8	6	NA	NA	NA	NA	NA	3	3	8	2	6	8	8	8
KB1316309	South China	Guangdong	3A	NA	2013-12-21	2	44	1	26	NA	NA	NA	NA	44.2	118.089	6	3	7.64	26	TRUE	FALSE	1	NA	NA	NA	8	8	8	6	8	8	8	8	8	8	6	NA	NA	NA	NA	NA	1	6	8	6	8	8	8	8
KB1316311	South China	Guangdong	2	NA	2013-12-21	1	39	6	45.9	NA	NA	136	82	89	93.6219	5	2	2.07	21	TRUE	FALSE	6	NA	NA	1	6	6	6	6	8	8	8	8	6	6	6	NA	NA	NA	NA	NA	5	6	6	6	6	8	8	8
KB1316347	Southwest China	Chongqing	NA	NA	2013-12-19	1	51	6	45.4	NA	2	NA	NA	58	112.215	6	NA	NA	13	TRUE	FALSE	28	NA	NA	NA	8	8	8	6	8	8	8	8	8	8	6	NA	NA	NA	NA	NA	1	6	8	6	8	8	8	8
KB1316406	Northeast China	Liaoning	3A	NA	2013-12-20	1	49	1	24.3	NA	1	NA	NA	110.1	67.4779	5	3	3.02	22	TRUE	FALSE	28	NA	NA	NA	8	8	8	6	8	8	8	8	8	8	6	NA	NA	NA	NA	NA	1	6	8	6	8	8	8	8
KB1316433	South China	Guangxi	3A	NA	2013-12-21	1	55	1	13.8	NA	2	141	75	187	34.0974	1	4	5.53	20	TRUE	TRUE	5	NA	NA	2	8	8	8	3	8	8	8	8	8	8	1	NA	NA	NA	NA	NA	1	2	8	2	8	8	8	8
KB1400033	South China	Guangdong	3A	NA	2013-12-28	2	51	5	44.4	NA	1	137	82	53	105.903	1	1	2.13	8	TRUE	FALSE	5	NA	NA	2	8	8	8	3	8	8	8	8	8	8	6	NA	NA	NA	NA	NA	1	1	8	6	8	8	8	8
KB1400130	Southwest China	Chongqing	2	NA	2013-12-25	2	37	5	31.2	NA	1	NA	NA	93.3	67.5915	1	3	NA	28	TRUE	FALSE	28	NA	NA	2	8	8	8	6	8	8	8	8	8	8	6	NA	NA	NA	NA	NA	1	6	8	6	8	8	8	8
KB1400145	South China	Guangdong	2	NA	2013-12-26	1	41	1	17	NA	1	NA	NA	71.8	110.271	2	3	8.83	NA	TRUE	FALSE	5	NA	NA	1	8	8	8	3	8	8	8	8	8	8	6	8	8	8	8	8	6	2	8	6	6	8	8	8
KB1400180	Northwest China	Qinghai	3A	NA	2013-12-26	2	32	1	26.72	NA	NA	NA	NA	95.2	68.322	4	3	NA	9	TRUE	FALSE	28	NA	NA	2	8	8	8	6	8	8	8	8	8	8	6	NA	NA	NA	NA	NA	1	6	8	6	8	8	8	8
KB1400192	East China	Zhejiang	3B	NA	2013-12-26	1	36	6	44.7	NA	1	NA	NA	82.4	104.951	5	1	0.52	27	TRUE	FALSE	5	NA	NA	1	8	8	8	2	8	8	8	8	6	6	6	8	8	8	8	8	1	1	8	6	8	8	8	8
KB1400262	Northeast China	Liaoning	3A	NA	2013-12-27	2	62	6	47.1	NA	1	NA	NA	57.8	95.2718	6	2	0.76	9	TRUE	FALSE	4	NA	NA	NA	8	8	8	6	8	8	8	8	8	8	6	NA	NA	NA	NA	NA	6	6	8	6	8	8	8	8
KB1400271	Central China	Hunan	3A	NA	2013-12-28	1	58	4	24.5	NA	NA	NA	NA	189.4	32.8756	1	3	3.26	12	TRUE	TRUE	28	NA	NA	2	8	8	8	6	8	8	8	8	8	8	6	NA	NA	NA	NA	NA	1	6	8	6	8	8	8	8
KB1400293	South China	Guangxi	2	NA	2013-12-27	1	70	1	16.7	NA	NA	NA	NA	123.4	50.7244	3	3	2.4	30	TRUE	TRUE	5	28	NA	2	8	8	8	3	8	8	8	8	8	8	6	NA	NA	NA	NA	NA	1	1	8	6	8	8	8	8
KB1400314	Northwest China	Qinghai	3A	NA	2013-12-28	1	47	5	48	NA	2	NA	NA	122	60.447	1	2	NA	5	TRUE	FALSE	28	NA	NA	2	8	8	8	6	8	8	8	8	8	8	6	NA	NA	NA	NA	NA	1	6	8	6	8	8	8	8
KB1400333	Southwest China	Guizhou	3A	NA	2013-12-28	1	49	5	49	NA	1	NA	NA	104	72.2918	4	3	NA	3	TRUE	FALSE	1	NA	NA	1	8	8	8	6	8	8	8	8	6	6	6	NA	NA	NA	NA	NA	1	6	8	6	8	1	1	8
KB1400378	South China	Guangdong	2	NA	2014-01-01	2	33	1	22.3	NA	NA	NA	NA	60	115.372	2	3	5.6	23	TRUE	FALSE	28	NA	NA	1	8	8	8	6	8	8	8	8	6	6	6	NA	NA	NA	NA	NA	1	6	8	6	8	8	8	8
KB1400412	East China	Fujian	3A	NA	2013-12-31	1	42	5	44.5	NA	1	140	95	94.1	85.6974	3	3	NA	10	TRUE	FALSE	2	NA	NA	NA	8	8	8	6	8	8	8	8	8	8	2	NA	NA	NA	NA	NA	1	2	8	6	8	8	8	8
KB1400489	South China	Guangdong	2	NA	2014-01-03	1	42	4	40	NA	1	140	80	152	47.9942	1	3	2.71	14	TRUE	TRUE	28	NA	NA	NA	8	8	8	6	8	8	8	8	8	8	6	NA	NA	NA	NA	NA	1	6	8	6	8	8	8	8
KB1400548	North China	Hebei	3A	NA	2014-01-03	1	51	1	29.3	NA	1	167	76	209	30.6566	4	3	7.88	15	TRUE	TRUE	28	NA	NA	NA	8	8	8	6	8	8	8	8	8	8	6	NA	NA	NA	NA	NA	1	6	8	6	8	8	8	8
KB1400601	South China	Guangxi	3A	NA	2014-01-03	2	60	1	20	NA	1	140	100	113.5	45.3755	4	2	5.958	21	TRUE	TRUE	5	NA	NA	1	8	8	8	2	8	8	8	8	6	6	1	NA	NA	NA	NA	NA	1	3	8	1	8	8	8	8
KB1400605	South China	Guangdong	3A	NA	2014-01-04	1	35	1	27.7	NA	2	NA	NA	NA	NA	NA	NA	NA	NA	TRUE	FALSE	28	NA	NA	1	8	8	8	1	8	8	8	8	8	8	6	NA	NA	NA	NA	NA	6	6	8	6	8	8	8	8
KB1400714	South China	Guangxi	2	NA	2014-01-06	2	59	1	28.2	NA	NA	NA	NA	55	98.9035	5	3	2.228	15	TRUE	FALSE	28	NA	NA	NA	8	8	8	6	8	8	8	8	8	8	6	NA	NA	NA	NA	NA	1	6	8	6	8	8	8	8
KB1400721	East China	Shandong	3B	NA	2014-01-06	2	54	1	25.8	NA	1	NA	NA	121	43.8055	1	3	9.86	15	TRUE	TRUE	28	NA	NA	NA	8	8	8	6	8	8	8	8	8	8	6	NA	NA	NA	NA	NA	1	6	8	6	8	8	8	8
KB1400726	East China	Zhejiang	3B	NA	2014-01-06	1	50	6	NA	NA	NA	NA	NA	NA	NA	NA	NA	NA	1	TRUE	FALSE	2	NA	NA	1	1	1	6	6	8	8	8	8	8	8	3	NA	NA	NA	NA	NA	1	1	8	6	8	8	8	8
KB1400734	Northeast China	Jilin	3A	NA	2014-01-06	1	52	1	26.1	NA	1	180	100	NA	NA	NA	NA	3.52	NA	TRUE	FALSE	28	NA	NA	1	8	8	8	1	8	8	8	8	8	8	6	NA	NA	NA	NA	NA	2	1	8	1	6	8	8	8
KB1400759	South China	Guangdong	3A	NA	2014-01-08	1	48	1	33.2	NA	NA	NA	NA	149	47.1358	4	4	3.12	24	TRUE	TRUE	28	NA	NA	NA	8	8	8	6	8	8	8	8	8	8	6	NA	NA	NA	NA	NA	1	6	8	6	8	8	8	8
KB1400769	East China	Anhui	3A	NA	2014-01-07	2	45	5	37.6	NA	1	150	100	69	92.0247	1	3	NA	25	TRUE	FALSE	28	NA	NA	NA	8	8	8	6	8	8	8	8	8	8	6	NA	NA	NA	NA	NA	1	6	8	6	8	8	8	8
KB1400798	East China	Zhejiang	3A	NA	2014-01-07	1	65	1	27.6	NA	1	169	84	221.4	25.915	2	3	6.076	18	TRUE	TRUE	28	NA	NA	NA	8	8	8	6	8	8	8	8	8	8	6	NA	NA	NA	NA	NA	1	6	8	6	8	8	8	8
KB1400819	South China	Guangdong	3A	NA	2014-01-09	1	56	4	NA	NA	NA	NA	NA	258	22.9445	NA	2	NA	9	TRUE	TRUE	5	28	NA	NA	8	8	8	2	8	8	8	8	8	8	6	NA	NA	NA	NA	NA	1	1	8	6	8	8	8	8
KB1400820	South China	Guangdong	3A	NA	2014-01-09	1	56	1	25.2	NA	2	NA	NA	82.8	90.6627	NA	4	3.25	16	TRUE	FALSE	1	NA	NA	NA	8	8	8	6	8	8	8	8	8	8	6	NA	NA	NA	NA	NA	1	6	8	6	8	8	8	8
KB1400890	South China	Guangdong	3A	NA	2014-01-09	2	42	1	25.4	NA	1	NA	NA	64	102.933	4	4	4.95	NA	TRUE	FALSE	5	NA	NA	1	8	8	8	2	8	8	8	8	8	8	6	NA	NA	NA	NA	NA	6	1	8	6	6	8	8	8
KB1400904	Central China	Henan	2	NA	2014-01-08	1	43	6	34	NA	1	NA	NA	46	130.567	6	3	NA	NA	TRUE	FALSE	5	NA	NA	1	8	8	8	4	8	8	8	8	8	8	3	NA	NA	NA	NA	NA	1	1	8	6	8	8	8	8
KB1400921	Central China	Henan	3A	NA	2014-01-09	1	39	5	34.1	NA	NA	NA	NA	35	150.251	2	2	0.92	28	TRUE	FALSE	2	NA	NA	1	1	1	6	6	8	8	8	8	8	8	3	NA	NA	NA	NA	NA	1	1	8	6	8	8	8	8
KB1400942	Northwest China	Qinghai	3A	NA	2014-01-09	2	66	1	NA	NA	1	NA	NA	NA	NA	NA	NA	4.6	11	TRUE	FALSE	28	NA	NA	NA	8	8	8	6	8	8	8	8	8	8	6	NA	NA	NA	NA	NA	1	6	8	6	8	8	8	8
KB1400990	South China	Guangdong	2	NA	2014-01-11	2	40	5	69	NA	NA	NA	NA	67	98.7648	2	1	NA	10	TRUE	FALSE	6	NA	NA	1	6	6	6	6	6	8	8	6	8	8	6	NA	NA	NA	NA	NA	1	6	6	6	6	1	1	6
KB1400991	East China	Fujian	3A	NA	2014-01-10	1	47	1	9	NA	NA	NA	NA	71	106.208	4	3	6.521	7	TRUE	FALSE	5	28	NA	NA	8	8	8	3	8	8	8	8	8	8	6	NA	NA	NA	NA	NA	1	1	8	6	8	8	8	8
KB1401057	North China	Hebei	3A	NA	2014-01-11	1	46	5	35.7	NA	NA	NA	NA	67	109.536	2	3	NA	1	TRUE	FALSE	5	NA	NA	NA	8	8	8	3	8	8	8	8	8	8	6	NA	NA	NA	NA	NA	1	1	8	6	8	8	8	8
KB1401084	Central China	Henan	3B	NA	2014-01-11	2	52	6	33.8	NA	NA	NA	NA	77	76.7274	5	3	2.603	9	TRUE	FALSE	28	NA	NA	NA	8	8	8	6	8	8	8	8	8	8	6	NA	NA	NA	NA	NA	1	6	8	6	8	8	8	8
KB1401089	Central China	Henan	3B	NA	2014-01-11	2	51	1	18.8	NA	NA	NA	NA	39	117.148	1	3	NA	8	TRUE	FALSE	28	NA	NA	NA	8	8	8	6	8	8	8	8	8	8	6	NA	NA	NA	NA	NA	1	6	8	6	8	8	8	8
KB1401090	Central China	Henan	3B	NA	2014-01-11	1	61	1	16.8	NA	NA	NA	NA	125	53.1997	5	3	NA	7	TRUE	TRUE	28	NA	NA	NA	8	8	8	6	8	8	8	8	8	8	2	NA	NA	NA	NA	NA	1	6	8	6	8	8	8	8
KB1401109	Southwest China	Chongqing	3A	NA	2014-01-11	1	49	1	29.1	NA	1	NA	NA	155	44.6243	4	3	1.314	64	TRUE	TRUE	28	NA	NA	1	8	8	8	6	8	8	8	8	6	6	6	NA	NA	NA	NA	NA	1	6	8	6	8	8	8	8
KB1401130	North China	Hebei	3A	NA	2014-01-13	1	43	4	19	NA	NA	NA	NA	171	41.3328	2	3	2.35	16	TRUE	TRUE	28	NA	NA	1	8	8	8	6	8	8	8	8	6	6	6	NA	NA	NA	NA	NA	1	6	8	6	8	8	8	8
KB1401154	South China	Guangdong	3A	NA	2014-01-14	1	66	1	21.5	NA	NA	NA	NA	161.8	37.598	6	3	8.216	NA	TRUE	TRUE	5	NA	NA	1	8	8	8	3	8	8	8	8	8	8	1	NA	NA	NA	NA	NA	8	8	8	8	8	8	8	8
KB1401164	South China	Guangdong	2	NA	2014-01-14	1	36	6	41.8	NA	NA	NA	NA	87.6	97.4663	NA	NA	2.55	NA	TRUE	FALSE	2	28	NA	1	8	8	8	6	8	8	8	8	8	8	3	NA	NA	NA	NA	NA	1	3	8	6	6	8	8	8
KB1401168	South China	Guangdong	3A	NA	2014-01-14	1	61	1	24.4	NA	NA	NA	NA	106	64.935	3	NA	5.6	NA	TRUE	FALSE	28	NA	NA	1	8	8	8	8	8	8	8	8	8	8	6	NA	NA	NA	NA	NA	8	6	8	6	8	8	8	8
KB1401177	East China	Zhejiang	3A	NA	2014-01-16	1	69	6	38.6	NA	1	NA	NA	85	80.1678	5	2	1.94	23	TRUE	FALSE	32	NA	NA	1	8	8	8	6	8	8	8	8	8	8	6	NA	NA	NA	NA	NA	1	6	8	6	6	8	8	8
KB1401207	Southwest China	Sichuan	3A	NA	2014-01-14	2	32	1	27.9	NA	1	218	125	331.8	15.1006	4	1	3.575	13	TRUE	TRUE	2	NA	NA	NA	8	8	8	6	8	8	8	8	8	8	3	NA	NA	NA	NA	NA	1	1	8	6	8	8	8	8
KB1401211	South China	Guangxi	2	NA	2014-01-14	1	50	4	31.3	NA	NA	NA	NA	162	42.0076	6	3	2.348	8	TRUE	TRUE	28	NA	NA	NA	8	8	8	8	8	8	8	8	8	8	8	NA	NA	NA	NA	NA	8	8	8	8	8	8	8	8
KB1401262	Southwest China	Yunnan	3A	NA	2014-01-15	1	57	4	37.2	2	2	NA	NA	153	42.8533	6	1	1.25	32	TRUE	TRUE	28	NA	NA	NA	8	8	8	6	8	8	8	8	8	8	6	NA	NA	NA	NA	NA	1	6	8	6	8	8	8	8
KB1401284	East China	Zhejiang	3A	NA	2014-01-15	1	40	6	40.6	2	1	140	96	33.5	151.909	6	3	NA	7	TRUE	FALSE	1	NA	NA	NA	8	8	8	6	8	8	8	8	8	8	6	NA	NA	NA	NA	NA	1	6	8	6	8	8	8	8
KB1401302	South China	Guangdong	3A	NA	2014-01-16	1	44	1	22.4	NA	NA	NA	NA	94.9	83.6414	NA	NA	9.271	NA	TRUE	FALSE	82	NA	NA	1	8	8	8	1	8	8	8	8	6	6	8	NA	NA	NA	NA	NA	6	8	8	8	8	8	8	8
KB1401304	South China	Guangdong	3A	NA	2014-01-16	1	41	1	24.7	NA	1	165	98	97	83.192	NA	3	9.53	NA	TRUE	FALSE	5	NA	NA	1	8	8	8	8	8	8	8	8	8	8	8	NA	NA	NA	NA	NA	8	8	8	8	8	8	8	8
KB1401319	South China	Guangdong	2	NA	2014-01-17	1	43	1	33	1	1	178	108	208	32.6173	4	3	4.52	3	TRUE	TRUE	28	NA	NA	NA	8	8	8	6	8	8	8	8	8	8	6	NA	NA	NA	NA	NA	6	6	8	6	8	8	8	8
KB1401329	North China	Hebei	3B	NA	2014-01-16	1	57	1	NA	NA	NA	NA	NA	73	97.879	NA	NA	NA	29	TRUE	FALSE	5	NA	NA	NA	8	8	8	3	8	8	8	8	8	8	6	NA	NA	NA	NA	NA	1	1	8	6	8	8	8	8
KB1401330	Southwest China	Chongqing	3A	NA	2014-01-16	1	29	5	37.5	2	1	140	90	61.3	128.024	2	1	0.56	3	TRUE	FALSE	2	NA	NA	NA	8	8	8	6	8	8	8	8	8	8	3	NA	NA	NA	NA	NA	1	1	8	6	8	8	8	8
KB1401345	North China	Hebei	3A	NA	2014-01-16	1	44	1	31.8	1	2	NA	NA	156	45.8615	6	3	8.89	29	TRUE	TRUE	28	NA	NA	NA	8	8	8	6	8	8	8	8	8	8	6	NA	NA	NA	NA	NA	1	6	8	6	8	8	8	8
KB1401362	Northwest China	Qinghai	3A	NA	2014-01-16	2	51	1	31.59	1	2	NA	NA	80	73.779	5	4	6.64	25	TRUE	FALSE	19	NA	NA	NA	8	8	8	2	8	8	8	8	8	8	2	NA	NA	NA	NA	NA	1	2	8	1	8	8	8	8
KB1401384	Southwest China	Sichuan	3A	NA	2014-01-16	2	46	1	NA	NA	NA	NA	NA	NA	NA	NA	NA	NA	6	TRUE	FALSE	5	NA	NA	NA	8	8	8	3	8	8	8	8	8	8	1	NA	NA	NA	NA	NA	1	2	8	1	8	8	8	8
KB1401386	Southwest China	Chongqing	3A	NA	2014-01-16	2	65	1	NA	1	2	NA	NA	62	91.0032	4	2	6.855	17	TRUE	FALSE	2	NA	NA	NA	8	8	8	6	8	8	8	8	8	8	3	NA	NA	NA	NA	NA	6	6	8	6	8	8	8	8
KB1401461	East China	Jiangsu	2	NA	2014-01-17	1	65	6	47.5	1	NA	NA	NA	104.6	64.1588	6	3	NA	9	TRUE	FALSE	1	NA	NA	2	8	8	8	6	8	8	8	8	8	8	6	NA	NA	NA	NA	NA	1	6	8	6	8	8	8	8
KB1401526	South China	Guangdong	3A	NA	2014-01-22	2	52	1	32	1	1	219	105	86	67.1288	2	3	4.3	13	TRUE	FALSE	28	NA	NA	1	6	6	6	6	6	8	8	6	8	8	5	NA	NA	NA	NA	NA	1	6	6	6	6	8	8	6
KB1401559	South China	Guangdong	3A	NA	2014-01-21	2	66	1	32.5	NA	NA	NA	NA	NA	NA	NA	3	NA	NA	TRUE	FALSE	28	NA	NA	1	8	8	8	2	8	8	8	8	8	8	2	NA	NA	NA	NA	NA	3	8	8	2	8	8	8	8
KB1401561	South China	Guangdong	3A	NA	2014-01-21	2	59	1	32.6	NA	1	NA	NA	247	17.8481	6	3	8.65	NA	TRUE	TRUE	5	NA	NA	1	8	8	8	3	8	8	8	8	6	6	8	NA	NA	NA	NA	NA	8	8	8	1	8	8	8	8
KB1401580	East China	Fujian	2	NA	2014-01-21	1	50	1	28.9	1	1	148	80	98.5	76.6597	6	4	3.8	20	TRUE	FALSE	28	NA	NA	2	8	8	8	6	8	8	8	8	8	8	6	NA	NA	NA	NA	NA	6	6	8	6	8	8	8	8
KB1401695	East China	Zhejiang	3B	NA	2014-01-22	1	43	5	31.8	1	NA	NA	NA	123	61.559	1	2	NA	21	TRUE	FALSE	28	NA	NA	2	8	8	8	6	8	8	8	8	8	8	6	NA	NA	NA	NA	NA	1	6	8	6	8	8	8	8
KB1401730	South China	Guangdong	3A	NA	2014-01-23	1	68	5	NA	NA	NA	NA	NA	NA	NA	4	3	NA	NA	TRUE	FALSE	1	NA	NA	1	8	8	8	6	8	8	8	8	8	8	6	NA	NA	NA	NA	NA	6	6	8	6	6	8	8	8
KB1401797	Northeast China	Heilongjiang	3A	NA	2014-01-22	1	33	5	NA	NA	1	NA	NA	125	64.7635	1	3	4.54	NA	TRUE	FALSE	28	NA	NA	1	8	8	8	6	8	8	8	8	8	8	6	NA	NA	NA	NA	NA	6	6	8	6	8	8	8	8
KB1401886	South China	Guangdong	2	NA	2014-01-27	2	62	1	30	1	NA	NA	NA	70	80.2577	3	2	4.48	15	TRUE	FALSE	7	NA	NA	NA	8	8	8	6	8	8	8	8	8	8	6	NA	NA	NA	NA	NA	1	4	8	6	8	8	8	8
KB1401890	Central China	Hunan	3A	NA	2014-01-27	2	45	5	32.4	1	1	160	80	94.1	63.2417	4	3	3.14	4	TRUE	FALSE	28	NA	NA	2	8	8	8	6	8	8	8	8	8	8	6	NA	NA	NA	NA	NA	1	6	8	6	8	8	8	8
KB1401894	Northwest China	Gansu	3B	NA	2014-01-26	1	37	1	30.8	1	1	160	110	89	94.9465	3	2	6.9	10	TRUE	FALSE	28	NA	NA	2	8	8	8	6	8	8	8	8	8	8	6	NA	NA	NA	NA	NA	1	6	8	6	8	8	8	8
KB1401947	South China	Guangdong	2	NA	2014-01-29	1	50	5	39.3	2	2	NA	NA	92	83.2553	2	5	0.626	22	TRUE	FALSE	28	NA	NA	2	8	8	8	6	8	8	8	8	6	6	6	NA	NA	NA	NA	NA	6	6	8	6	8	8	8	8
KB1401962	South China	Guangdong	3A	NA	2014-01-30	2	61	1	NA	NA	1	NA	NA	157	30.4382	NA	NA	6.566	NA	TRUE	TRUE	5	28	NA	1	8	8	8	8	8	8	8	8	8	8	6	NA	NA	NA	NA	NA	3	3	8	6	6	8	8	8
KB1402005	Central China	Henan	3B	NA	2014-02-07	2	68	5	30.5	1	1	160	80	80.3	65.1786	4	3	2.894	16	TRUE	FALSE	5	NA	NA	2	8	8	8	3	8	8	8	8	8	8	6	NA	NA	NA	NA	NA	1	1	8	6	8	8	8	8
KB1402007	Central China	Henan	3B	NA	2014-02-07	1	66	1	36.7	1	1	140	80	102.8	65.0609	5	3	6.011	7	TRUE	FALSE	5	NA	NA	2	8	8	8	3	8	8	8	8	8	8	6	NA	NA	NA	NA	NA	1	2	8	1	8	8	8	8
KB1402193	South China	Guangdong	3A	NA	2014-02-12	1	62	1	16.8	NA	2	NA	NA	119.4	55.8373	4	3	NA	NA	TRUE	TRUE	5	NA	NA	NA	8	8	8	2	8	8	8	8	8	8	6	NA	NA	NA	NA	NA	6	1	8	6	6	8	8	8
KB1402221	South China	Guangdong	2	NA	2014-02-14	1	43	5	NA	NA	2	NA	NA	NA	NA	4	1	1.2	6	TRUE	FALSE	28	NA	NA	NA	8	8	8	6	8	8	8	8	8	8	6	NA	NA	NA	NA	NA	1	6	8	6	8	8	8	8
KB1402264	East China	Zhejiang	3A	NA	2014-02-12	2	57	1	29.9	NA	1	NA	NA	51.8	102.301	6	2	2.492	9	TRUE	FALSE	2	NA	NA	NA	1	1	6	6	8	8	8	8	6	6	2	NA	NA	NA	NA	NA	1	1	8	6	8	1	1	8
KB1402285	Northwest China	Gansu	3A	NA	2014-02-12	2	43	5	32.16	NA	1	160	90	52.4	112.446	3	3	NA	7	TRUE	FALSE	28	NA	NA	NA	8	8	8	6	8	8	8	8	8	8	6	NA	NA	NA	NA	NA	6	6	8	6	8	8	8	8
KB1402377	Southwest China	Sichuan	3A	NA	2014-02-13	2	65	5	29.4	NA	1	132	95	58.7	92.8121	3	2	2.139	10	TRUE	FALSE	20	NA	NA	NA	8	8	8	6	8	8	8	8	8	8	3	NA	NA	NA	NA	NA	1	1	8	6	8	8	8	8
KB1402378	Southwest China	Sichuan	3B	NA	2014-02-13	1	59	1	24.3	NA	2	NA	NA	153	42.2555	5	2	NA	16	TRUE	TRUE	28	NA	NA	NA	8	8	8	6	8	8	8	8	8	8	6	NA	NA	NA	NA	NA	1	6	8	6	8	8	8	8
KB1402417	East China	Zhejiang	3B	NA	2014-02-14	2	42	1	NA	NA	2	NA	NA	NA	NA	5	3	7.23	19	TRUE	FALSE	28	NA	NA	NA	8	8	8	6	8	8	8	8	8	8	6	NA	NA	NA	NA	NA	6	6	8	6	8	8	8	8
KB1402447	Northeast China	Heilongjiang	3A	NA	2014-02-13	1	48	1	22.3	NA	2	NA	NA	74.2	103.57	5	2	NA	13	TRUE	FALSE	28	NA	NA	NA	8	8	8	6	8	8	8	8	8	8	6	NA	NA	NA	NA	NA	1	6	8	6	8	8	8	8
KB1402449	Northwest China	Shanxi3	3A	NA	2014-02-14	2	63	1	20.1	NA	1	120	70	129	38.0589	5	2	4.603	35	TRUE	TRUE	2	NA	NA	NA	8	8	8	6	8	8	8	8	8	8	3	NA	NA	NA	NA	NA	2	3	6	6	6	8	8	8
KB1402459	Central China	Henan	3B	NA	2014-02-14	1	49	6	29.1	NA	1	140	80	66.9	107.318	6	2	2.438	30	TRUE	FALSE	5	NA	NA	NA	8	8	8	3	8	8	8	8	8	8	6	NA	NA	NA	NA	NA	1	6	8	6	8	8	8	8
KB1402465	Central China	Henan	3A	NA	2014-02-14	2	60	1	18.6	NA	2	NA	NA	55	98.2112	NA	3	4.231	20	TRUE	FALSE	5	NA	NA	NA	8	8	8	3	8	8	8	8	8	8	6	NA	NA	NA	NA	NA	1	3	8	1	8	8	8	8
KB1402473	Southwest China	Sichuan	3A	NA	2014-02-14	2	44	1	21.3	NA	2	NA	NA	52	111.94	6	3	7.314	18	TRUE	FALSE	5	NA	NA	NA	8	8	8	3	8	8	8	8	8	8	6	NA	NA	NA	NA	NA	1	1	8	1	8	8	8	8
KB1402530	Northwest China	Shanxi3	3A	NA	2014-02-15	1	47	1	29	NA	1	NA	NA	55.7	117.348	4	3	NA	10	TRUE	FALSE	28	NA	NA	NA	8	8	8	6	8	8	8	8	8	8	6	NA	NA	NA	NA	NA	6	6	8	6	8	8	8	8
KB1402566	Northwest China	Qinghai	3A	NA	2014-02-17	1	41	5	NA	NA	1	130	90	86.1	96.0881	NA	NA	NA	14	TRUE	FALSE	2	NA	NA	NA	8	8	8	6	8	8	8	8	8	8	2	NA	NA	NA	NA	NA	1	1	8	6	8	8	8	8
KB1402584	East China	Shandong	2	NA	2014-02-17	1	58	1	18.6	NA	2	NA	NA	44	119.676	2	3	NA	57	TRUE	FALSE	1	NA	NA	NA	8	8	8	6	8	8	8	8	8	8	6	NA	NA	NA	NA	NA	1	6	8	6	8	8	8	8
KB1402585	East China	Shandong	3A	NA	2014-02-17	1	61	6	40.2	NA	2	NA	NA	124	53.7188	NA	3	4.16	7	TRUE	TRUE	28	NA	NA	NA	8	8	8	6	8	8	8	8	6	6	6	NA	NA	NA	NA	NA	1	6	8	6	8	8	8	8
KB1402634	Southwest China	Sichuan	2	NA	2014-02-18	2	40	5	30.5	NA	2	NA	NA	75.3	85.7594	2	3	3.406	3	TRUE	FALSE	28	NA	NA	NA	8	8	8	6	8	8	8	8	8	8	6	NA	NA	NA	NA	NA	1	6	8	6	8	8	8	8
KB1402639	Southwest China	Guizhou	3B	NA	2014-02-18	1	46	1	25.67	NA	2	NA	NA	158	44.5306	4	3	11.361	14	TRUE	TRUE	28	NA	NA	NA	8	8	8	6	8	8	8	8	8	8	6	NA	NA	NA	NA	NA	1	6	8	6	8	8	8	8
KB1402640	Southwest China	Guizhou	3B	NA	2014-02-18	2	41	1	23.23	NA	2	NA	NA	91.98	66.8607	6	3	7.707	35	TRUE	FALSE	28	NA	NA	NA	8	8	8	6	8	8	8	8	8	8	6	NA	NA	NA	NA	NA	1	6	8	6	8	8	8	8
KB1402673	East China	Shandong	3B	NA	2014-02-18	2	21	1	23.5	NA	1	130	98	NA	NA	NA	2	13	21	TRUE	FALSE	28	NA	NA	NA	8	8	8	6	8	8	8	8	8	8	6	NA	NA	NA	NA	NA	1	6	8	6	8	8	8	8
KB1402735	North China	Neimenggu	3A	NA	2014-02-18	1	41	1	22	NA	1	170	90	69	112.088	5	2	3.552	24	TRUE	FALSE	28	NA	NA	NA	8	8	8	6	8	8	8	8	8	8	6	NA	NA	NA	NA	NA	1	6	8	6	8	8	8	8
KB1402737	Northwest China	Shanxi3	3A	NA	2014-02-19	1	56	6	40.28	NA	2	NA	NA	NA	NA	5	2	1.48	14	TRUE	FALSE	28	NA	NA	NA	8	8	8	6	8	8	8	8	8	8	6	NA	NA	NA	NA	NA	6	6	8	6	8	8	8	8
KB1402743	Northwest China	Shanxi3	3A	NA	2014-02-19	2	58	2	18.3	NA	2	NA	NA	192.6	24.2808	2	3	NA	7	TRUE	FALSE	1	NA	NA	NA	6	6	6	6	8	8	8	8	8	8	6	NA	NA	NA	NA	NA	1	6	8	6	8	8	8	8
KB1402756	Southwest China	Yunnan	3A	NA	2014-02-19	2	56	6	50.1	NA	1	NA	NA	47	106.371	5	1	0.465	19	TRUE	FALSE	2	NA	NA	NA	8	8	8	6	8	8	8	8	8	8	3	NA	NA	NA	NA	NA	1	2	8	6	8	8	8	8
KB1402770	East China	Shandong	3A	NA	2014-02-19	1	35	6	48	NA	2	NA	NA	90	94.9978	NA	1	NA	23	TRUE	FALSE	6	NA	NA	NA	8	8	8	6	8	8	8	8	8	8	6	NA	NA	NA	NA	NA	1	6	8	6	8	8	8	8
KB1402782	Central China	Henan	3B	NA	2014-02-19	1	48	4	33.8	NA	1	NA	NA	302.4	20.0313	4	2	1.5	9	TRUE	TRUE	2	NA	NA	NA	8	8	8	6	8	8	8	8	8	8	2	NA	NA	NA	NA	NA	1	6	8	6	8	8	8	8
KB1402791	East China	Zhejiang	3A	NA	2014-02-19	1	46	5	33	NA	1	190	110	117	64.0321	4	2	1.939	13	TRUE	FALSE	28	NA	NA	NA	8	8	8	6	8	8	8	8	8	8	6	NA	NA	NA	NA	NA	1	6	8	6	8	8	8	8
KB1402809	South China	Guangdong	3A	NA	2014-02-20	1	39	6	NA	NA	2	NA	NA	NA	NA	NA	NA	1	NA	TRUE	FALSE	4	NA	NA	NA	8	8	8	6	8	8	8	8	8	8	6	NA	NA	NA	NA	NA	6	6	8	6	8	8	8	8
KB1402810	South China	Guangdong	3A	NA	2014-02-20	1	50	5	33.3	NA	2	NA	NA	94.6	80.4969	1	2	NA	NA	TRUE	FALSE	5	28	NA	NA	8	8	8	6	8	8	8	8	8	8	6	NA	NA	NA	NA	NA	6	6	8	6	6	8	8	8
KB1402813	South China	Guangdong	3A	NA	2014-02-20	2	42	5	32.7	NA	2	NA	NA	56	110.79	2	2	NA	NA	TRUE	FALSE	28	NA	NA	NA	8	8	8	NA	8	8	8	8	8	8	6	NA	NA	NA	NA	NA	6	6	8	6	6	8	8	8
KB1402866	North China	Hebei	3A	NA	2014-02-20	2	49	5	40.4	NA	1	146	70	54.9	106.164	1	3	0.21	20	TRUE	FALSE	2	NA	NA	NA	8	8	8	6	8	8	8	8	6	6	2	NA	NA	NA	NA	NA	1	1	8	6	8	8	8	8
KB1402943	Central China	Henan	3A	NA	2014-02-22	1	53	1	21.5	NA	1	103	90	72	101.241	5	3	0.23	16	TRUE	FALSE	5	NA	NA	NA	8	8	8	3	8	8	8	8	6	6	6	NA	NA	NA	NA	NA	1	1	8	6	8	8	8	8
KB1402959	East China	Zhejiang	3A	NA	2014-02-21	1	60	4	NA	NA	1	NA	NA	139.4	46.9581	1	1	NA	9	TRUE	TRUE	2	NA	NA	NA	8	8	8	6	8	8	8	8	8	8	2	NA	NA	NA	NA	NA	1	1	8	6	8	8	8	8
KB1403085	South China	Guangdong	3A	NA	2014-02-25	1	76	1	11.2	NA	2	NA	NA	108	57.1351	2	4	4.2	18	TRUE	TRUE	5	NA	NA	NA	1	1	6	3	8	8	8	8	8	8	6	NA	NA	NA	NA	NA	1	2	8	6	8	8	8	8
KB1403110	South China	Guangxi	3A	NA	2014-02-24	2	65	1	29.6	NA	1	164	98	64.6	86.5938	5	2	4.7	38	TRUE	FALSE	5	NA	NA	NA	8	8	8	3	8	8	8	8	8	8	6	NA	NA	NA	NA	NA	1	2	8	6	8	8	8	8
KB1403114	Central China	Henan	3A	NA	2014-02-24	1	39	6	36.3	NA	2	NA	NA	73	111.072	5	3	2.46	11	TRUE	FALSE	6	NA	NA	NA	8	8	8	5	8	8	8	8	6	6	6	NA	NA	NA	NA	NA	1	5	8	6	8	8	8	8
KB1403125	East China	Shandong	3A	NA	2014-02-24	1	39	1	29	NA	2	NA	NA	NA	NA	NA	2	NA	10	TRUE	FALSE	28	NA	NA	NA	8	8	8	6	8	8	8	8	8	8	6	NA	NA	NA	NA	NA	1	6	8	6	8	8	8	8
KB1403238	Central China	Hunan	3B	NA	2014-02-27	2	30	1	40.8	NA	2	NA	NA	41.5	133.022	6	1	2.156	21	TRUE	FALSE	4	NA	NA	NA	6	6	8	6	8	8	8	8	8	8	1	NA	NA	NA	NA	NA	1	6	8	6	8	1	1	8
KB1403342	East China	Fujian	3A	NA	2014-02-27	1	53	1	25	NA	1	120	90	74	100.107	4	3	8.538	19	TRUE	FALSE	5	NA	NA	NA	8	8	8	3	8	8	8	8	8	8	6	NA	NA	NA	NA	NA	1	2	8	6	8	8	8	8
KB1403358	Central China	Hunan	3A	NA	2014-02-28	1	50	1	NA	NA	1	158	86	192	34.2074	NA	NA	NA	5	TRUE	TRUE	4	NA	NA	NA	6	6	6	6	6	8	8	6	6	6	6	NA	NA	NA	NA	NA	1	6	8	6	8	8	8	6
KB1403361	South China	Guangxi	3A	NA	2014-02-28	1	35	1	NA	NA	1	140	91	94	90.1325	NA	NA	NA	37	TRUE	FALSE	5	NA	NA	NA	8	8	8	3	8	8	8	8	8	8	6	NA	NA	NA	NA	NA	1	2	8	6	8	8	8	8
KB1403388	East China	Zhejiang	3A	NA	2014-02-27	1	70	6	NA	NA	1	170	NA	103.4	62.8147	6	2	NA	16	TRUE	FALSE	28	NA	NA	NA	8	8	8	6	8	8	8	8	8	8	6	NA	NA	NA	NA	NA	1	6	8	6	8	8	8	8
KB1403391	Southwest China	Chongqing	3A	NA	2014-02-27	1	57	1	27.8	NA	NA	NA	NA	83	89.7658	1	3	0.35	11	TRUE	FALSE	28	NA	NA	NA	8	8	8	6	8	8	8	8	6	6	6	NA	NA	NA	NA	NA	1	6	8	6	8	8	8	8
KB1403415	South China	Guangdong	3A	NA	2014-02-28	2	67	1	29	NA	1	145	67	90	57.1844	1	3	6.207	NA	TRUE	TRUE	28	NA	NA	NA	8	8	8	6	8	8	8	8	6	6	1	NA	NA	NA	NA	NA	6	6	8	6	8	8	8	8
KB1403455	South China	Guangxi	2	NA	2014-02-28	1	42	6	45	NA	2	NA	NA	98.7	80.8925	6	3	1.755	27	TRUE	FALSE	4	NA	NA	NA	8	8	8	6	8	8	8	8	8	8	6	NA	NA	NA	NA	NA	1	6	8	6	8	8	8	8
KB1403456	South China	Guangxi	2	NA	2014-02-28	1	53	6	40.6	NA	1	160	108	85.3	89.3227	6	3	1.274	21	TRUE	FALSE	28	NA	NA	NA	8	8	8	6	8	8	8	8	6	6	6	NA	NA	NA	NA	NA	1	6	8	6	8	8	8	8
KB1403516	East China	Jiangsu	2	NA	2014-02-28	2	34	6	31.3	NA	1	140	90	NA	NA	NA	3	NA	NA	TRUE	FALSE	28	NA	NA	NA	8	8	8	1	8	8	8	8	8	8	6	NA	NA	NA	NA	NA	6	3	4	6	1	8	8	8
KB1403529	Central China	Hubei	3B	NA	2014-03-01	2	57	1	27.7	1	1	140	90	178.8	26.7517	3	3	3.094	22	TRUE	TRUE	28	NA	NA	2	8	8	8	6	8	8	8	8	8	8	6	NA	NA	NA	NA	NA	1	6	8	6	8	8	8	8
KB1403565	East China	Zhejiang	2	NA	2014-03-01	1	61	4	27.1	1	NA	NA	NA	227	25.8606	3	2	1.307	6	TRUE	TRUE	28	NA	NA	1	6	6	6	6	6	8	8	6	8	8	6	NA	NA	NA	NA	NA	1	6	8	6	8	8	8	6
KB1403584	South China	Guangdong	2	NA	2014-03-03	2	45	6	NA	NA	2	NA	NA	NA	NA	NA	1	NA	NA	TRUE	FALSE	28	NA	NA	NA	8	8	8	NA	8	8	8	8	8	8	8	NA	NA	NA	NA	NA	NA	NA	8	8	8	8	8	8
KB1403622	North China	Tianjin	3A	NA	2014-03-03	2	50	1	27	1	1	170	80	35.8	121.345	6	3	5.32	14	TRUE	FALSE	28	NA	NA	2	8	8	8	6	8	8	8	8	8	8	6	NA	NA	NA	NA	NA	1	6	8	6	8	8	8	8
KB1403649	South China	Guangdong	3A	NA	2014-03-04	2	60	1	27.2	NA	1	164	89	56	97.6307	4	2	6.04	NA	TRUE	FALSE	2	28	NA	NA	8	8	8	8	8	8	8	8	8	8	8	NA	NA	NA	NA	NA	8	8	8	8	8	8	8	8
KB1403714	North China	Shanxi1	3B	NA	2014-03-05	1	52	5	30.2	1	1	206	127	78	98.6548	3	3	3.11	13	TRUE	FALSE	28	NA	NA	2	8	8	8	6	8	8	8	8	8	8	6	NA	NA	NA	NA	NA	1	6	8	6	8	8	8	8
KB1403748	South China	Guangdong	3A	NA	2014-03-06	2	50	1	17.2	1	2	NA	NA	186	26.7903	3	3	10.8	18	TRUE	TRUE	18	NA	NA	NA	6	6	6	6	6	8	8	6	6	6	6	NA	NA	NA	NA	NA	1	6	8	6	8	8	8	6
KB1403765	Northeast China	Liaoning	3A	NA	2014-03-05	2	55	1	29.6	1	2	NA	NA	51	104.281	2	4	6.92	13	TRUE	FALSE	5	NA	NA	2	8	8	8	3	8	8	8	8	8	8	6	NA	NA	NA	NA	NA	1	2	8	6	8	8	8	8
KB1403792	North China	Shanxi1	3A	NA	2014-03-06	2	35	4	61	1	1	149	90	146	39.8913	6	2	5.55	14	TRUE	TRUE	28	NA	NA	2	8	8	8	6	6	8	8	6	8	8	6	NA	NA	NA	NA	NA	1	6	8	6	8	8	8	6
KB1403825	South China	Guangdong	3A	NA	2014-03-06	1	64	1	29.8	NA	2	NA	NA	132	48.7694	2	2	6.762	NA	TRUE	TRUE	28	NA	NA	NA	8	8	8	6	8	8	8	8	8	8	6	NA	NA	NA	NA	NA	6	6	8	6	8	8	8	8
KB1403828	South China	Guangdong	2	NA	2014-03-06	1	77	1	26.8	NA	1	148	80	NA	NA	2	2	7.814	NA	TRUE	FALSE	2	28	NA	NA	8	8	8	6	8	8	8	8	8	8	2	NA	NA	NA	NA	NA	6	1	8	6	6	8	8	8
KB1403831	South China	Guangdong	3A	NA	2014-03-06	1	50	1	NA	2	1	190	80	NA	NA	2	3	6.273	NA	TRUE	FALSE	28	NA	NA	2	8	8	8	NA	8	8	8	8	8	8	NA	NA	NA	NA	NA	NA	NA	NA	8	NA	8	8	8	8
KB1403836	Southwest China	Yunnan	3B	NA	2014-03-05	2	43	5	36.4	1	1	140	80	73.6	86.3216	1	3	NA	NA	TRUE	FALSE	28	NA	NA	2	8	8	8	8	8	8	8	8	8	8	8	NA	NA	NA	NA	NA	8	8	8	8	8	8	8	8
KB1403856	South China	Guangdong	3A	NA	2014-03-07	1	51	5	NA	1	NA	NA	NA	89	86.0535	1	3	NA	12	TRUE	FALSE	28	NA	NA	2	8	8	8	6	8	8	8	8	8	8	6	NA	NA	NA	NA	NA	1	6	8	6	8	8	8	8
KB1403905	South China	Guangdong	3A	NA	2014-03-07	2	41	1	NA	1	1	163	89	143	39.217	6	2	3.68	NA	TRUE	TRUE	28	NA	NA	1	8	8	8	6	8	8	8	8	8	8	6	NA	NA	NA	NA	NA	6	6	8	6	6	8	8	8
KB1403965	South China	Guangxi	3A	NA	2014-03-08	1	35	1	23.4	1	1	160	94	127	62.6461	6	2	4.55	14	TRUE	FALSE	5	64	NA	2	8	8	8	3	8	8	8	8	8	8	1	NA	NA	NA	NA	NA	1	1	8	6	8	8	8	8
KB1403991	East China	Jiangsu	3A	NA	2014-03-08	1	48	1	15	1	NA	NA	NA	111.7	66.7785	2	3	10	3	TRUE	FALSE	5	28	NA	2	8	8	8	3	8	8	8	8	8	8	6	NA	NA	NA	NA	NA	1	1	8	1	8	8	8	8
KB1403999	Central China	Henan	3B	NA	2014-03-07	1	36	5	32.4	2	1	180	140	94.5	88.9293	3	3	NA	14	TRUE	FALSE	28	NA	NA	2	8	8	8	6	8	8	8	8	8	8	6	NA	NA	NA	NA	NA	1	6	8	6	8	8	8	8
KB1404022	Southwest China	Yunnan	3A	NA	2014-03-07	1	40	5	NA	NA	NA	NA	NA	NA	NA	4	NA	0.36	NA	TRUE	FALSE	28	NA	NA	NA	8	8	8	NA	8	8	8	8	8	8	8	NA	NA	NA	NA	NA	NA	8	8	8	8	8	8	8
KB1404108	South China	Guangdong	2	NA	2014-03-12	2	61	1	34.9	NA	NA	NA	NA	47	102.7	3	3	7.816	3	TRUE	FALSE	2	NA	NA	NA	8	8	8	6	8	8	8	8	8	8	2	NA	NA	NA	NA	NA	1	1	8	6	8	8	8	8
KB1404145	Central China	Hunan	3B	NA	2014-03-12	1	48	6	NA	1	1	160	100	NA	NA	5	3	0.463	8	TRUE	FALSE	5	NA	NA	NA	8	8	8	2	8	8	8	8	8	8	6	NA	NA	NA	NA	NA	1	6	8	6	8	8	8	8
KB1404147	Central China	Hunan	3A	NA	2014-03-12	2	50	1	30.3	1	2	NA	NA	112	49.4669	6	4	NA	8	TRUE	TRUE	5	28	NA	NA	8	8	8	2	8	8	8	8	8	8	6	NA	NA	NA	NA	NA	6	1	8	6	8	8	8	8
KB1404151	Central China	Hunan	3A	NA	2014-03-12	1	49	1	NA	1	1	150	80	90	86.1	NA	NA	NA	22	TRUE	FALSE	5	NA	NA	NA	1	1	6	2	8	8	8	8	8	8	6	NA	NA	NA	NA	NA	1	1	8	6	8	8	8	8
KB1404160	Central China	Henan	3B	NA	2014-03-11	1	49	2	NA	1	2	NA	NA	166	41.0744	NA	NA	NA	17	TRUE	FALSE	1	60	NA	NA	8	8	8	6	8	8	8	8	8	8	6	NA	NA	NA	NA	NA	1	6	8	6	8	8	8	8
KB1404225	Southwest China	Yunnan	3A	NA	2014-03-12	1	60	4	41.2	NA	1	NA	NA	157	40.6707	2	2	3.993	25	TRUE	TRUE	28	NA	NA	NA	8	8	8	6	8	8	8	8	8	8	6	NA	NA	NA	NA	NA	6	6	8	6	8	8	8	8
KB1404280	Southwest China	Sichuan	3A	NA	2014-03-12	1	40	1	NA	1	NA	NA	NA	82.2	102.343	NA	NA	NA	16	TRUE	FALSE	28	NA	NA	1	8	8	8	6	8	8	8	8	6	6	6	NA	NA	NA	NA	NA	1	6	8	6	8	8	8	8
KB1404401	South China	Guangdong	2	NA	2014-03-15	1	40	1	25.1	NA	NA	NA	NA	238.5	28.2329	2	3	7.599	22	TRUE	TRUE	28	NA	NA	NA	8	8	8	6	8	8	8	8	8	8	6	NA	NA	NA	NA	NA	1	6	8	6	8	8	8	8
KB1404411	East China	Zhejiang	2	NA	2014-03-14	2	67	5	38.8	1	1	168	88	123	39.1978	4	2	1.498	10	TRUE	TRUE	28	NA	NA	NA	6	6	6	6	6	8	8	6	8	8	6	NA	NA	NA	NA	NA	6	6	6	6	6	8	8	6
KB1404497	South China	Guangdong	3A	NA	2014-03-17	1	50	1	NA	1	1	NA	NA	NA	NA	3	3	4.97	NA	TRUE	FALSE	28	NA	NA	NA	8	8	8	2	8	8	8	8	8	8	2	NA	NA	NA	NA	NA	1	1	8	8	8	8	8	8
KB1404502	South China	Guangdong	3A	NA	2014-03-19	1	58	1	28	1	2	NA	NA	243	24.3236	3	4	8	36	TRUE	TRUE	5	28	NA	NA	8	8	8	2	1	8	8	4	8	8	6	NA	NA	NA	NA	NA	1	2	8	6	6	8	8	1
KB1404538	Central China	Henan	3B	NA	2014-03-18	2	75	5	35.1	2	2	NA	NA	58	86.8583	2	3	3.338	27	TRUE	FALSE	5	NA	NA	NA	8	8	8	3	8	8	8	8	8	8	2	NA	NA	NA	NA	NA	1	1	8	6	8	8	8	8
KB1404651	East China	Jiangxi	3A	NA	2014-03-19	2	54	4	NA	NA	1	148	74	184	26.3907	NA	NA	NA	9	TRUE	TRUE	28	NA	NA	1	8	8	8	6	8	8	8	8	6	6	6	NA	NA	NA	NA	NA	1	6	8	6	8	8	8	8
KB1404654	East China	Jiangsu	2	NA	2014-03-20	1	70	4	14.5	NA	2	NA	NA	301	17.2596	3	2	1.38	24	TRUE	TRUE	5	28	NA	1	1	1	6	3	8	8	8	8	8	8	2	NA	NA	NA	NA	NA	1	3	8	2	8	8	8	8
KB1404674	Southwest China	Sichuan	3A	NA	2014-03-19	2	35	5	27.9	NA	2	NA	NA	25	151.735	4	2	NA	4	TRUE	FALSE	28	NA	NA	NA	8	8	8	6	8	8	8	8	8	8	6	NA	NA	NA	NA	NA	1	6	8	6	8	8	8	8
KB1404681	Central China	Henan	3B	NA	2014-03-19	1	51	1	NA	NA	1	170	110	150.5	45.5973	NA	NA	NA	6	TRUE	TRUE	10	NA	NA	NA	8	8	8	6	8	8	8	8	8	8	6	NA	NA	NA	NA	NA	1	6	8	6	8	8	8	8
KB1404793	Southwest China	Guizhou	3A	NA	2014-03-21	1	41	2	NA	NA	1	NA	NA	166	43.4488	NA	NA	NA	22	TRUE	FALSE	1	62	NA	NA	8	8	8	6	8	8	8	8	8	8	6	NA	NA	NA	NA	NA	1	6	8	6	8	8	8	8
KB1404816	South China	Guangdong	2	NA	2014-03-22	2	64	1	NA	NA	1	155	80	136	35.4536	NA	NA	NA	17	TRUE	TRUE	28	NA	NA	NA	8	8	8	6	8	8	8	8	8	8	6	NA	NA	NA	NA	NA	6	6	8	6	8	8	8	8
KB1404898	East China	Fujian	3A	NA	2014-03-22	2	51	1	NA	NA	2	NA	NA	44.3	112.339	NA	NA	NA	19	TRUE	FALSE	5	NA	NA	1	8	8	8	3	8	8	8	8	8	8	6	NA	NA	NA	NA	NA	1	1	6	6	6	8	8	8
KB1404961	Southwest China	Sichuan	3A	NA	2014-03-24	1	36	4	48.9	NA	2	NA	NA	152.3	49.9411	1	2	NA	9	TRUE	TRUE	2	NA	NA	NA	8	8	8	6	8	8	8	8	8	8	2	NA	NA	NA	NA	NA	6	2	8	6	8	8	8	8
KB1404982	East China	Shandong	3A	NA	2014-03-24	2	58	1	NA	NA	2	NA	NA	21	136.72	NA	NA	NA	10	TRUE	FALSE	5	NA	NA	NA	8	8	8	3	8	8	8	8	8	8	6	NA	NA	NA	NA	NA	1	2	8	6	8	8	8	8
KB1404995	South China	Guangdong	3A	NA	2014-03-25	1	44	4	36.4	2	1	168	95	261	24.616	6	2	4.89	NA	TRUE	TRUE	28	NA	NA	NA	8	8	8	NA	8	8	8	8	NA	NA	NA	NA	NA	NA	NA	NA	NA	NA	8	NA	NA	8	8	8
KB1405103	East China	Fujian	3A	NA	2014-03-26	1	44	1	NA	NA	1	148	70	635	8.402	NA	NA	NA	13	TRUE	TRUE	28	NA	NA	NA	8	8	8	6	8	8	8	8	8	8	6	NA	NA	NA	NA	NA	1	6	6	6	6	8	8	8
KB1405144	East China	Jiangsu	3B	NA	2014-03-26	2	27	6	41.6	NA	2	NA	NA	48	129.505	6	6	0.59	13	TRUE	FALSE	28	NA	NA	NA	8	8	8	6	8	8	8	8	8	8	6	NA	NA	NA	NA	NA	1	6	8	6	8	1	1	8
KB1405145	East China	Jiangsu	3B	NA	2014-03-26	2	43	6	40.8	NA	1	NA	NA	73	87.1801	6	1	NA	8	TRUE	FALSE	2	NA	NA	NA	8	8	8	6	8	8	8	8	8	8	3	NA	NA	NA	NA	NA	1	1	8	6	8	8	8	8
KB1405187	Northeast China	Jilin	3A	NA	2014-03-26	1	42	1	21.5	2	2	NA	NA	79.1	105.227	3	3	8.91	NA	TRUE	FALSE	5	NA	NA	NA	8	8	8	2	8	8	8	NA	8	8	6	NA	NA	NA	NA	NA	6	2	6	2	8	8	8	8
KB1405189	South China	Guangdong	3A	NA	2014-03-27	2	46	1	NA	NA	1	145	86	72.1	86.652	NA	NA	NA	NA	TRUE	FALSE	6	NA	NA	NA	8	8	8	1	8	8	8	8	8	8	1	NA	NA	NA	NA	NA	6	8	8	8	8	8	8	8
KB1405204	South China	Guangdong	2	NA	2014-03-28	1	51	1	NA	NA	1	160	110	154.2	44.2779	NA	NA	NA	13	TRUE	TRUE	28	NA	NA	NA	8	8	8	6	8	8	8	8	8	8	6	NA	NA	NA	NA	NA	1	6	8	6	8	8	8	8
KB1405264	East China	Fujian	3A	NA	2014-03-28	1	64	6	36.6	NA	2	NA	NA	110.3	60.5965	6	2	1.19	5	TRUE	FALSE	28	NA	NA	NA	8	8	8	6	8	8	8	8	8	8	6	NA	NA	NA	NA	NA	6	6	8	6	8	8	8	8
KB1405302	Southwest China	Guizhou	3B	NA	2014-03-28	1	57	5	46.22	NA	1	138	90	94	77.2262	1	2	2.026	13	TRUE	FALSE	28	NA	NA	NA	8	8	8	6	8	8	8	8	8	8	6	NA	NA	NA	NA	NA	1	6	8	5	8	8	8	8
KB1405332	East China	Fujian	3A	NA	2014-03-28	1	55	1	34	2	1	150	90	109	65.4831	2	2	5.954	NA	TRUE	FALSE	28	31	NA	1	8	8	8	6	8	8	8	8	8	8	6	NA	NA	NA	NA	NA	6	6	8	6	8	8	8	8
KB1405334	Northeast China	Jilin	3A	NA	2014-03-27	2	56	1	NA	1	NA	NA	NA	NA	NA	4	3	NA	NA	TRUE	FALSE	1	NA	NA	NA	8	8	8	NA	8	8	8	8	8	8	NA	NA	NA	NA	NA	NA	NA	NA	8	NA	8	8	8	8
KB1405357	East China	Zhejiang	2	NA	2014-03-29	1	53	4	39.5	NA	1	152	84	203	31.3124	5	2	1.807	6	TRUE	TRUE	28	NA	NA	NA	6	6	6	6	6	8	8	6	8	8	6	NA	NA	NA	NA	NA	1	6	8	6	8	8	8	6
KB1405384	South China	Guangdong	3A	NA	2014-04-01	1	33	1	NA	NA	2	NA	NA	288	23.6096	NA	NA	NA	NA	TRUE	TRUE	28	NA	NA	NA	8	8	8	NA	8	8	8	8	NA	NA	NA	NA	NA	NA	NA	NA	NA	NA	8	NA	8	8	8	8
KB1405392	South China	Guangdong	3A	NA	2014-04-01	2	40	5	32.5	NA	1	160	100	97	63.1422	2	2	NA	15	TRUE	FALSE	28	NA	NA	NA	8	8	8	6	6	8	8	6	8	8	6	NA	NA	NA	NA	NA	6	6	8	6	8	8	8	6
KB1405420	North China	Shanxi1	3B	NA	2014-03-31	1	64	4	41	NA	1	NA	NA	208	28.1438	6	2	0.728	8	TRUE	TRUE	28	NA	NA	NA	8	8	8	6	8	8	8	8	8	8	6	NA	NA	NA	NA	NA	1	6	8	6	8	8	8	8
KB1405449	South China	Guangdong	2	NA	2014-04-01	2	60	6	NA	NA	2	NA	NA	NA	NA	NA	1	NA	NA	TRUE	FALSE	4	NA	NA	1	8	8	8	8	8	8	8	8	8	8	8	NA	NA	NA	NA	NA	1	8	8	8	8	8	8	8
KB1405456	East China	Jiangsu	2	NA	2014-03-31	2	46	6	NA	NA	2	NA	NA	72.5	86.0743	NA	3	NA	NA	TRUE	FALSE	28	NA	NA	1	8	8	8	2	8	8	8	8	8	8	2	NA	NA	NA	NA	NA	2	2	6	6	8	8	8	8
KB1405603	East China	Fujian	3A	NA	2014-04-01	1	59	5	24	NA	2	NA	NA	93	77.1399	2	2	NA	16	TRUE	FALSE	28	NA	NA	NA	8	8	8	6	8	8	8	8	8	8	6	NA	NA	NA	NA	NA	1	6	8	6	8	8	8	8
KB1405614	Southwest China	Sichuan	3B	NA	2014-04-01	1	70	1	NA	NA	2	NA	NA	183	31.5002	NA	NA	NA	16	TRUE	TRUE	28	NA	NA	NA	8	8	8	6	8	8	8	8	8	8	6	NA	NA	NA	NA	NA	6	5	8	6	8	8	8	8
KB1405654	East China	Fujian	3A	NA	2014-04-01	1	48	1	NA	NA	2	NA	NA	268	23.1803	NA	NA	NA	NA	TRUE	TRUE	28	NA	NA	1	8	8	8	6	8	8	8	8	8	8	8	NA	NA	NA	NA	NA	6	8	8	6	8	8	8	8
KB1405679	East China	Fujian	3A	NA	2014-04-02	1	40	4	48.6	NA	1	NA	NA	218	31.4735	3	2	0.58	5	TRUE	TRUE	28	NA	NA	NA	8	8	8	6	8	8	8	8	8	8	6	NA	NA	NA	NA	NA	1	6	8	6	8	8	8	8
KB1405690	Southwest China	Sichuan	3A	NA	2014-04-02	2	54	4	35	NA	2	NA	NA	603	6.28366	5	3	NA	4	TRUE	TRUE	28	NA	NA	NA	8	8	8	6	8	8	8	8	8	8	6	NA	NA	NA	NA	NA	1	6	8	6	8	8	8	8
KB1405727	Northwest China	Shanxi3	3A	NA	2014-04-02	1	34	6	25.3	NA	2	NA	NA	62.2	122.867	5	2	3.332	11	TRUE	FALSE	1	NA	NA	NA	8	8	8	6	8	8	8	8	8	8	6	NA	NA	NA	NA	NA	1	6	8	6	8	8	8	8
KB1405770	South China	Guangdong	2	NA	2014-04-05	1	55	1	NA	NA	1	150	90	126	54.9579	NA	NA	NA	2	TRUE	TRUE	28	NA	NA	NA	8	8	8	6	8	8	8	8	8	8	6	NA	NA	NA	NA	NA	1	6	8	6	8	8	8	8
KB1405800	South China	Guangxi	3A	NA	2014-04-03	1	77	1	NA	NA	1	184	71	238	21.8263	NA	NA	NA	12	TRUE	TRUE	5	NA	NA	NA	8	8	8	3	8	8	8	8	8	8	6	NA	NA	NA	NA	NA	1	2	8	6	8	8	8	8
KB1405806	East China	Anhui	3A	NA	2014-04-03	1	59	1	NA	NA	2	NA	NA	97	73.3108	NA	NA	NA	27	TRUE	FALSE	20	NA	NA	NA	8	8	8	6	8	8	8	8	8	8	2	NA	NA	NA	NA	NA	1	1	8	6	8	8	8	8
KB1405945	East China	Shandong	3A	NA	2014-04-05	2	53	6	NA	NA	1	144	89	NA	NA	NA	2	1.916	36	TRUE	FALSE	2	NA	NA	NA	8	8	8	6	8	8	8	8	8	8	3	NA	NA	NA	NA	NA	1	1	8	6	8	8	8	8
KB1405949	Southwest China	Sichuan	3A	NA	2014-04-05	1	41	6	44	NA	2	NA	NA	102	78.2872	NA	NA	0.16	9	TRUE	FALSE	6	NA	NA	NA	8	8	8	6	8	8	8	8	8	8	6	NA	NA	NA	NA	NA	1	6	8	6	8	8	8	8
KB1405963	Northwest China	Qinghai	3A	NA	2014-04-05	2	35	1	NA	NA	1	156	106	254.1	20.4141	NA	NA	NA	0	TRUE	TRUE	28	NA	NA	NA	8	8	8	8	8	8	8	8	8	8	8	NA	NA	NA	NA	NA	8	8	8	8	8	8	8	8
KB1405971	South China	Guangdong	3A	NA	2014-04-08	2	42	5	37.2	NA	1	144	93	103	57.9035	3	2	2.57	30	TRUE	TRUE	2	NA	NA	NA	8	8	8	6	8	8	8	8	8	8	3	NA	NA	NA	NA	NA	1	1	8	6	8	8	8	8
KB1406037	South China	Guangxi	2	NA	2014-04-08	1	46	1	NA	NA	2	NA	NA	75	104.574	NA	NA	NA	13	TRUE	FALSE	5	NA	NA	NA	8	8	8	3	8	8	8	8	8	8	6	NA	NA	NA	NA	NA	1	1	8	6	8	8	8	8
KB1406093	South China	Guangdong	2	NA	2014-04-10	2	43	1	NA	NA	2	NA	NA	57	109.376	NA	NA	NA	1	TRUE	FALSE	5	NA	NA	NA	8	8	8	3	8	8	8	8	8	8	1	NA	NA	NA	NA	NA	1	1	8	6	8	8	8	8
KB1406124	Northeast China	Heilongjiang	3A	NA	2014-04-08	1	65	6	NA	2	1	NA	NA	120	54.3426	NA	NA	NA	12	TRUE	TRUE	28	NA	NA	2	8	8	8	6	8	8	8	8	8	8	6	NA	NA	NA	NA	NA	1	6	8	6	8	8	8	8
KB1406175	South China	Guangdong	2	NA	2014-04-10	1	71	1	NA	NA	1	NA	NA	NA	NA	NA	NA	NA	NA	TRUE	FALSE	28	NA	NA	1	8	8	8	1	8	8	8	8	8	8	8	NA	NA	NA	NA	NA	1	6	8	8	8	8	8	8
KB1406188	South China	Guangdong	3A	NA	2014-04-11	2	58	1	NA	NA	1	155	90	NA	NA	NA	4	NA	17	TRUE	FALSE	28	NA	NA	NA	8	8	8	6	8	8	8	8	8	8	6	NA	NA	NA	NA	NA	1	6	8	6	8	8	8	8
KB1406197	East China	Jiangxi	3A	NA	2014-04-10	1	40	1	NA	NA	2	NA	NA	110	71.9607	NA	NA	NA	6	TRUE	FALSE	4	NA	NA	1	8	8	8	6	8	8	8	8	6	6	6	NA	NA	NA	NA	NA	1	6	8	6	8	8	8	8
KB1406235	East China	Zhejiang	3A	NA	2014-04-10	1	57	4	42.4	NA	1	NA	NA	176	36.1786	6	NA	0.29	12	TRUE	TRUE	28	NA	NA	NA	8	8	8	6	8	8	8	8	8	8	6	NA	NA	NA	NA	NA	1	6	8	6	8	8	8	8
KB1406251	East China	Shandong	3A	NA	2014-04-10	2	51	1	NA	NA	1	151	89	158	32.4035	NA	3	NA	24	TRUE	TRUE	28	NA	NA	NA	8	8	8	6	8	8	8	8	8	8	6	NA	NA	NA	NA	NA	1	6	8	6	8	8	8	8
KB1406299	East China	Fujian	3A	NA	2014-04-11	2	57	6	NA	NA	1	NA	NA	NA	NA	5	3	NA	0	TRUE	FALSE	28	NA	NA	NA	8	8	8	8	8	8	8	8	8	8	8	NA	NA	NA	NA	NA	8	8	8	8	8	8	8	8
KB1406345	Central China	Henan	2	NA	2014-04-11	2	54	5	38.2	NA	1	180	100	66	91.1565	1	3	NA	14	TRUE	FALSE	5	28	NA	NA	8	8	8	3	8	8	8	8	8	8	6	NA	NA	NA	NA	NA	6	1	8	6	8	8	8	8
KB1406371	East China	Zhejiang	3A	NA	2014-04-11	2	42	6	NA	NA	2	NA	NA	50.2	114.848	NA	1	NA	25	TRUE	FALSE	2	NA	NA	NA	8	8	8	6	8	8	8	8	8	8	3	NA	NA	NA	NA	NA	1	1	8	6	8	8	8	8
KB1406407	Southwest China	Sichuan	3A	NA	2014-04-12	1	40	6	42	NA	2	NA	NA	NA	NA	6	1	1.354	4	TRUE	FALSE	28	NA	NA	NA	8	8	8	6	8	8	8	8	8	8	6	NA	NA	NA	NA	NA	6	6	8	6	8	8	8	8
KB1406449	South China	Guangdong	3A	NA	2014-04-14	1	54	1	NA	NA	2	NA	NA	NA	NA	6	3	8.6	NA	TRUE	FALSE	28	NA	NA	1	8	8	8	1	8	8	8	8	8	8	6	NA	NA	NA	NA	NA	6	6	8	8	8	8	8	8
KB1406462	East China	Fujian	3A	NA	2014-04-14	1	36	6	45	NA	1	140	90	101	82.0574	5	3	1.26	14	TRUE	FALSE	32	NA	NA	NA	8	8	8	6	8	8	8	8	8	8	6	NA	NA	NA	NA	NA	1	6	8	6	8	8	8	8
KB1406475	Central China	Henan	2	NA	2014-04-15	1	52	1	NA	NA	2	NA	NA	70	103.142	NA	NA	NA	6	TRUE	FALSE	5	NA	NA	NA	8	8	8	3	8	8	8	8	8	8	6	NA	NA	NA	NA	NA	1	1	8	6	8	8	8	8
KB1406490	Northeast China	Heilongjiang	3B	NA	2014-04-12	1	48	6	44.8	NA	2	NA	NA	71.4	105.221	6	3	NA	1	TRUE	FALSE	28	NA	NA	NA	8	8	8	6	8	8	8	8	8	8	6	NA	NA	NA	NA	NA	1	6	8	6	8	8	8	8
KB1406550	East China	Zhejiang	2	NA	2014-04-16	2	53	5	NA	NA	1	NA	NA	122	43.6775	4	1	NA	1	TRUE	TRUE	2	NA	NA	1	1	1	6	6	6	8	8	6	8	8	2	NA	NA	NA	NA	NA	1	2	6	6	6	8	8	6
KB1406625	East China	Anhui	3A	NA	2014-04-16	1	40	1	NA	NA	1	NA	NA	106	75.2566	NA	NA	NA	13	TRUE	FALSE	28	NA	NA	NA	8	8	8	6	8	8	8	8	8	8	6	NA	NA	NA	NA	NA	1	6	8	6	8	8	8	8
KB1406653	Southwest China	Chongqing	3A	NA	2014-04-16	2	52	6	32.5	NA	2	NA	NA	50	107.198	6	3	1.96	14	TRUE	FALSE	2	NA	NA	NA	8	8	8	6	8	8	8	8	8	8	2	NA	NA	NA	NA	NA	1	6	8	6	8	8	8	8
KB1406676	Central China	Henan	3A	NA	2014-04-16	2	48	1	NA	NA	2	NA	NA	36.6	122.17	NA	NA	NA	13	TRUE	FALSE	5	NA	NA	NA	8	8	8	3	8	8	8	8	8	8	6	NA	NA	NA	NA	NA	1	2	8	1	8	8	8	8
KB1406712	South China	Guangdong	3A	NA	2014-04-18	1	66	4	NA	NA	1	154	92	166.6	36.2923	6	NA	0.191	15	TRUE	TRUE	10	NA	NA	NA	8	8	8	6	8	8	8	8	8	8	6	NA	NA	NA	NA	NA	6	6	8	6	8	8	8	8
KB1406723	South China	Guangxi	3A	NA	2014-04-18	2	56	1	NA	NA	2	NA	NA	58	99.2603	NA	NA	NA	6	TRUE	FALSE	4	NA	NA	NA	8	8	8	6	8	8	8	8	8	8	6	NA	NA	NA	NA	NA	1	6	8	6	8	8	8	8
KB1406833	East China	Fujian	3A	NA	2014-04-18	1	32	1	NA	NA	1	140	90	68	120.122	NA	NA	NA	1	TRUE	FALSE	1	NA	NA	NA	8	8	8	6	8	8	8	8	8	8	5	NA	NA	NA	NA	NA	1	6	8	6	8	8	8	8
KB1406837	Southwest China	Chongqing	3A	NA	2014-04-18	1	50	1	NA	NA	1	146	84	88.4	87.3717	NA	NA	NA	15	TRUE	FALSE	5	NA	NA	NA	8	8	8	3	8	8	8	8	8	8	6	NA	NA	NA	NA	NA	1	1	8	6	8	8	8	8
KB1406845	Central China	Henan	2	NA	2014-04-19	1	51	6	NA	NA	2	NA	NA	105	70.4633	6	1	NA	14	TRUE	FALSE	28	NA	NA	NA	8	8	8	6	8	8	8	8	8	8	6	NA	NA	NA	NA	NA	1	6	8	6	8	8	8	8
KB1406846	Central China	Henan	2	NA	2014-04-19	1	49	6	NA	NA	2	NA	NA	NA	NA	6	2	NA	12	TRUE	FALSE	2	28	NA	NA	8	8	8	6	8	8	8	8	8	8	2	NA	NA	NA	NA	NA	1	1	8	6	8	8	8	8
KB1406853	Northwest China	Gansu	3B	NA	2014-04-18	1	51	5	38.3	NA	2	NA	NA	76.8	99.9853	3	6	0.289	1	TRUE	FALSE	5	NA	NA	1	8	8	8	2	8	8	8	8	6	6	6	NA	NA	NA	NA	NA	1	1	8	1	8	8	8	8
KB1406871	North China	Hebei	2	NA	2014-04-18	1	41	5	27.7	NA	1	160	110	100	80.1841	2	2	NA	11	TRUE	FALSE	37	NA	NA	1	8	8	8	3	8	8	8	8	5	6	6	NA	NA	NA	NA	NA	1	2	8	1	8	8	8	8
KB1406920	Central China	Henan	2	NA	2014-04-19	1	36	4	37.9	NA	2	NA	NA	167	44.6764	5	2	NA	32	TRUE	TRUE	28	NA	NA	NA	8	8	8	6	8	8	8	8	8	8	6	NA	NA	NA	NA	NA	1	6	8	6	8	8	8	8
KB1406989	Southwest China	Sichuan	2	NA	2014-04-21	1	58	4	41.4	NA	1	NA	NA	156.8	41.3097	3	2	1.629	17	TRUE	TRUE	28	NA	NA	NA	8	8	8	6	8	8	8	8	8	8	6	NA	NA	NA	NA	NA	1	6	8	6	8	8	8	8
KB1407004	Central China	Henan	2	NA	2014-04-22	1	40	1	NA	NA	2	NA	NA	104	77.0098	NA	NA	NA	NA	TRUE	FALSE	37	NA	NA	1	8	8	8	2	8	8	8	8	1	6	8	NA	NA	NA	NA	NA	1	6	8	3	8	8	8	8
KB1407014	South China	Guangdong	3A	NA	2014-04-22	2	63	4	39.76	NA	2	NA	NA	293.9	14.0639	3	1	1.275	NA	TRUE	TRUE	28	64	NA	1	8	8	8	6	8	8	8	8	8	8	6	NA	NA	NA	NA	NA	6	6	8	6	8	8	8	8
KB1407036	Northeast China	Heilongjiang	3A	NA	2014-04-21	1	42	1	NA	NA	2	NA	NA	78.2	105.723	NA	NA	NA	16	TRUE	FALSE	7	NA	NA	NA	8	8	8	2	8	8	8	8	8	8	2	NA	NA	NA	NA	NA	1	2	8	5	8	8	8	8
KB1407045	North China	Hebei	3B	NA	2014-04-22	2	47	5	28	NA	1	NA	NA	35	124.854	1	5	0.968	27	TRUE	FALSE	37	NA	NA	NA	8	8	8	2	8	8	8	8	6	5	2	NA	NA	NA	NA	NA	3	1	8	2	8	8	8	8
KB1407100	South China	Guangdong	3A	NA	2014-04-23	2	52	1	NA	NA	1	150	80	145	35.6964	NA	NA	NA	NA	TRUE	TRUE	28	NA	NA	1	8	8	8	8	8	8	8	8	8	8	8	NA	NA	NA	NA	NA	8	8	8	8	8	8	8	8
KB1407111	East China	Shandong	3A	NA	2014-04-22	1	57	1	NA	NA	2	NA	NA	78.3	95.0997	NA	NA	NA	NA	TRUE	FALSE	5	28	NA	1	8	8	8	3	8	8	8	8	8	8	8	NA	NA	NA	NA	NA	1	3	8	3	8	8	8	8
KB1407245	East China	Shandong	3A	NA	2014-04-24	1	56	1	NA	NA	1	210	160	NA	NA	NA	NA	NA	5	TRUE	FALSE	28	NA	NA	NA	8	8	8	6	8	8	8	8	8	8	6	NA	NA	NA	NA	NA	1	6	8	6	8	8	8	8
KB1407281	Northwest China	Qinghai	3A	NA	2014-04-24	2	34	1	NA	NA	2	NA	NA	66	104.907	NA	NA	NA	9	TRUE	FALSE	28	NA	NA	NA	8	8	8	6	8	8	8	8	8	8	6	NA	NA	NA	NA	NA	6	6	8	6	8	8	8	8
KB1407320	South China	Guangxi	3A	NA	2014-04-25	2	54	1	NA	NA	2	NA	NA	56	101.834	NA	NA	NA	NA	TRUE	FALSE	5	NA	NA	1	8	8	8	8	8	8	8	8	8	8	8	NA	NA	NA	NA	NA	8	8	8	8	8	8	8	8
KB1407360	South China	Guangxi	2	NA	2014-04-26	2	47	1	NA	NA	1	165	99	127	43.3983	NA	NA	NA	11	TRUE	TRUE	28	NA	NA	NA	8	8	8	6	8	8	8	8	8	8	6	NA	NA	NA	NA	NA	1	6	8	6	8	8	8	8
KB1407389	Central China	Henan	3B	NA	2014-04-25	2	32	1	NA	NA	1	140	70	52	121.786	NA	NA	NA	12	TRUE	FALSE	5	NA	NA	NA	8	8	8	3	8	8	8	8	8	8	6	NA	NA	NA	NA	NA	1	1	8	6	8	8	8	8
KB1407518	South China	Guangxi	3A	NA	2014-04-29	2	63	1	NA	NA	1	NA	NA	75	73.318	NA	NA	NA	21	TRUE	FALSE	5	NA	NA	NA	8	8	8	3	8	8	8	8	8	8	6	NA	NA	NA	NA	NA	1	1	8	6	8	8	8	8
KB1407569	South China	Guangxi	3A	NA	2014-04-29	2	56	6	31.3	NA	1	NA	NA	36	116.123	5	3	1.75	7	TRUE	FALSE	28	NA	NA	NA	8	8	8	6	8	8	8	8	8	8	6	NA	NA	NA	NA	NA	1	6	8	6	8	8	8	8
KB1407593	East China	Zhejiang	3B	NA	2014-04-29	2	66	1	28.5	NA	2	NA	NA	62	90.3661	3	2	4.556	11	TRUE	FALSE	1	NA	NA	NA	8	8	8	6	8	8	8	8	8	8	6	NA	NA	NA	NA	NA	1	6	8	6	8	8	8	8
KB1407597	East China	Zhejiang	3A	NA	2014-04-29	2	55	5	42.1	NA	1	NA	NA	86	65.729	1	2	NA	15	TRUE	FALSE	2	NA	NA	NA	1	1	6	6	6	8	8	6	8	8	3	NA	NA	NA	NA	NA	1	1	6	6	6	1	1	6
KB1407650	East China	Jiangxi	3A	NA	2014-05-01	1	62	1	6.47	NA	2	NA	NA	230	25.2751	2	3	NA	9	TRUE	TRUE	28	NA	NA	NA	8	8	8	6	8	8	8	8	8	8	6	NA	NA	NA	NA	NA	1	6	8	6	8	8	8	8
KB1407694	North China	Hebei	3A	NA	2014-04-30	2	62	1	NA	NA	1	150	82	47	101.981	NA	NA	NA	NA	TRUE	FALSE	5	28	NA	NA	8	8	8	2	8	8	8	8	8	8	6	NA	NA	NA	NA	NA	6	1	8	6	8	8	8	8
KB1407698	East China	Shandong	2	NA	2014-04-30	2	69	7	42.9	NA	2	NA	NA	76.8	68.3051	1	6	0.125	9	TRUE	FALSE	2	NA	NA	NA	8	8	8	6	8	8	8	8	6	6	2	NA	NA	NA	NA	NA	1	1	8	6	8	8	8	8
KB1407775	East China	Zhejiang	3A	NA	2014-05-01	2	51	5	NA	NA	2	NA	NA	NA	NA	1	2	1.41	20	TRUE	FALSE	5	NA	NA	NA	8	8	8	3	8	8	8	8	8	8	6	NA	NA	NA	NA	NA	1	2	8	6	8	8	8	8
KB1407787	Central China	Henan	2	NA	2014-05-02	2	64	1	NA	NA	2	NA	NA	NA	NA	NA	NA	NA	9	TRUE	FALSE	5	NA	NA	NA	8	8	8	2	8	8	8	8	8	8	6	NA	NA	NA	NA	NA	1	1	8	6	8	8	8	8
KB1407810	Northeast China	Heilongjiang	3A	NA	2014-04-29	1	42	4	NA	2	1	150	120	NA	NA	NA	NA	NA	11	TRUE	TRUE	2	NA	NA	2	8	8	8	6	8	8	8	8	8	8	2	NA	NA	NA	NA	NA	1	1	8	6	8	8	8	8
KB1407876	North China	Hebei	2	NA	2014-05-05	1	51	5	41.5	NA	1	NA	NA	80.6	97.0112	1	2	1.28	4	TRUE	FALSE	28	NA	NA	NA	8	8	8	6	8	8	8	8	8	8	6	NA	NA	NA	NA	NA	1	6	8	6	8	8	8	8
KB1407910	North China	Hebei	3A	NA	2014-05-05	1	54	4	35.1	NA	2	NA	NA	280.7	21.0137	1	4	NA	NA	TRUE	TRUE	28	NA	NA	NA	8	8	8	8	8	8	8	8	8	8	8	NA	NA	NA	NA	NA	8	8	8	8	8	8	8	8
KB1407968	Central China	Henan	3A	NA	2014-05-06	1	46	1	NA	NA	2	NA	NA	174	39.6288	NA	NA	NA	26	TRUE	TRUE	28	NA	NA	NA	8	8	8	6	8	8	8	8	8	8	6	NA	NA	NA	NA	NA	6	6	8	6	8	8	8	8
KB1408003	South China	Guangdong	3A	NA	2014-05-07	1	57	1	25.45	NA	1	150	92	221.3	27.428	NA	NA	6.4	NA	TRUE	TRUE	28	NA	NA	NA	8	8	8	8	8	8	8	8	8	8	8	NA	NA	NA	NA	NA	8	8	8	8	8	8	8	8
KB1408044	East China	Fujian	3B	NA	2014-05-07	1	51	1	NA	NA	2	NA	NA	114	63.7944	NA	NA	NA	20	TRUE	FALSE	2	NA	NA	NA	8	8	8	6	8	8	8	8	6	6	2	NA	NA	NA	NA	NA	1	2	8	6	8	8	8	8
KB1408056	Central China	Hunan	3A	NA	2014-05-07	1	44	6	37.7	NA	1	NA	NA	110	69.9669	5	3	4.42	8	TRUE	FALSE	28	NA	NA	NA	8	8	8	6	8	8	8	8	8	8	6	NA	NA	NA	NA	NA	1	6	8	6	8	8	8	8
KB1408117	East China	Zhejiang	3A	NA	2014-05-07	1	44	4	27.5	NA	1	150	75	146	49.6859	5	1	1.82	10	TRUE	TRUE	28	NA	NA	NA	8	8	8	6	8	8	8	8	8	8	6	NA	NA	NA	NA	NA	1	6	8	6	8	8	8	8
KB1408163	Southwest China	Yunnan	3B	NA	2014-05-08	2	67	1	NA	NA	1	140	90	53	94.6451	NA	NA	NA	15	TRUE	FALSE	5	NA	NA	NA	8	8	8	3	8	8	8	8	8	8	6	NA	NA	NA	NA	NA	6	6	8	6	8	8	8	8
KB1408175	East China	Shandong	3A	NA	2014-05-08	2	59	1	NA	NA	2	NA	NA	47	104.153	NA	NA	NA	13	TRUE	FALSE	5	NA	NA	NA	8	8	8	3	8	8	8	8	8	8	6	NA	NA	NA	NA	NA	6	1	8	5	8	8	8	8
KB1408207	Central China	Henan	3B	NA	2014-05-09	2	22	6	65.4	NA	2	NA	NA	53.5	129.432	NA	2	NA	1	TRUE	FALSE	5	NA	NA	NA	8	8	8	2	8	8	8	8	8	8	6	NA	NA	NA	NA	NA	1	1	8	6	8	8	8	8
KB1408354	South China	Guangdong	3A	NA	2014-05-12	1	47	4	42.8	NA	2	NA	NA	267	23.4494	5	1	1.87	13	TRUE	TRUE	4	NA	NA	NA	8	8	8	6	6	8	8	6	6	6	6	NA	NA	NA	NA	NA	1	5	8	6	6	8	8	6
KB1408411	Central China	Henan	3A	NA	2014-05-12	2	70	1	15.5	1	NA	NA	NA	158	28.3549	2	3	10.238	12	TRUE	TRUE	28	NA	NA	NA	8	8	8	6	8	8	8	8	8	8	6	NA	NA	NA	NA	NA	1	6	8	6	8	8	8	8
KB1408439	South China	Guangdong	3A	NA	2014-05-14	2	39	7	47.9	NA	1	NA	NA	46	120.714	3	5	NA	36	TRUE	FALSE	2	NA	NA	NA	8	8	8	6	8	8	8	8	6	6	3	NA	NA	NA	NA	NA	1	2	8	6	8	8	8	8
KB1408466	East China	Shandong	2	NA	2014-05-13	1	65	1	NA	NA	NA	NA	NA	133.9	47.5984	2	3	3.946	11	TRUE	TRUE	28	NA	NA	NA	8	8	8	6	8	8	8	8	8	8	6	NA	NA	NA	NA	NA	6	6	8	6	8	8	8	8
KB1408469	North China	Shanxi1	NA	NA	2014-05-14	1	55	1	24	1	1	138	90	89	83.6691	NA	3	NA	11	TRUE	FALSE	5	NA	NA	NA	8	8	8	2	8	8	8	8	8	8	6	NA	NA	NA	NA	NA	1	1	8	6	8	8	8	8
KB1408501	Central China	Henan	3A	NA	2014-05-13	1	36	1	32.1	NA	NA	NA	NA	134	58.3005	1	3	13.72	10	TRUE	TRUE	4	NA	NA	NA	8	8	8	6	8	8	8	8	8	8	6	NA	NA	NA	NA	NA	1	6	8	6	8	8	8	8
KB1408553	East China	Zhejiang	3A	NA	2014-05-14	2	39	1	11.3	1	NA	NA	NA	112	53.4408	5	3	7.4	14	TRUE	TRUE	1	60	NA	NA	8	8	8	6	8	8	8	8	8	8	5	NA	NA	NA	NA	NA	1	6	8	6	8	8	8	8
KB1408620	South China	Guangdong	3A	NA	2014-05-16	2	47	4	19.2	1	NA	NA	NA	216	22.8358	3	2	1.591	9	TRUE	TRUE	28	NA	NA	NA	8	8	8	6	8	8	8	8	8	8	6	NA	NA	NA	NA	NA	1	6	8	6	8	8	8	8
KB1408643	East China	Zhejiang	3A	NA	2014-05-15	1	63	1	25.7	1	1	153	76	105.8	64.1754	6	3	NA	5	TRUE	FALSE	5	NA	NA	NA	8	8	8	3	8	8	8	8	8	8	6	NA	NA	NA	NA	NA	1	1	8	6	8	8	8	8
KB1408659	Southwest China	Yunnan	3A	NA	2014-05-14	2	61	5	25.6	NA	NA	NA	NA	87	62.1416	1	2	2.079	17	TRUE	FALSE	19	NA	NA	NA	8	8	8	3	8	8	8	8	8	8	1	NA	NA	NA	NA	NA	1	3	8	2	8	8	8	8
KB1408665	Southwest China	Yunnan	3A	NA	2014-05-15	1	42	6	40.1	NA	1	NA	NA	61	117.086	NA	1	1.173	24	TRUE	FALSE	28	NA	NA	NA	8	8	8	6	8	8	8	8	8	8	6	NA	NA	NA	NA	NA	6	6	8	6	8	8	8	8
KB1408690	North China	Hebei	3A	NA	2014-05-15	1	51	4	37	1	NA	NA	NA	176	37.736	5	3	3.16	36	TRUE	TRUE	28	NA	NA	NA	6	6	8	6	8	8	8	8	8	8	6	NA	NA	NA	NA	NA	1	6	8	6	8	8	8	8
KB1408715	East China	Fujian	3A	NA	2014-05-16	2	46	1	21	1	1	144	81	36	124.574	NA	NA	7.921	10	TRUE	FALSE	1	NA	NA	NA	8	8	8	6	6	8	8	6	8	8	6	NA	NA	NA	NA	NA	1	1	6	6	6	8	8	6
KB1408831	North China	Neimenggu	3A	NA	2014-05-17	2	64	1	23.7	1	NA	NA	NA	75	72.8048	4	3	5.7	4	TRUE	FALSE	5	NA	NA	NA	8	8	8	3	8	8	8	8	8	8	2	NA	NA	NA	NA	NA	2	1	8	2	8	8	8	8
KB1408870	South China	Guangdong	3A	NA	2014-05-21	1	52	1	32.3	1	NA	NA	NA	163.5	40.9626	5	3	8.91	35	TRUE	TRUE	28	31	NA	NA	6	6	6	6	8	8	8	8	6	6	6	NA	NA	NA	NA	NA	1	6	8	6	8	8	8	8
KB1408873	South China	Guangdong	2	NA	2014-05-21	1	48	5	36.4	NA	NA	NA	NA	112.5	66.2048	1	2	5.016	25	TRUE	FALSE	86	NA	NA	NA	8	8	8	6	8	8	8	8	8	8	6	NA	NA	NA	NA	NA	6	6	8	6	8	8	8	8
KB1408890	South China	Guangdong	3A	NA	2014-05-21	1	68	6	34	NA	NA	NA	NA	97	68.8194	6	NA	2.59	29	TRUE	FALSE	28	NA	NA	NA	8	8	8	6	8	8	8	8	8	8	6	NA	NA	NA	NA	NA	1	6	8	6	8	8	8	8
KB1408903	Central China	Henan	2	NA	2014-05-20	2	37	6	NA	NA	NA	NA	NA	NA	NA	NA	3	NA	44	TRUE	FALSE	28	NA	NA	NA	8	8	8	6	8	8	8	8	8	8	6	NA	NA	NA	NA	NA	6	6	8	6	8	8	8	8
KB1408910	South China	Guangxi	2	NA	2014-05-20	2	53	1	27.3	NA	NA	NA	NA	141.6	36.478	4	3	NA	13	TRUE	TRUE	28	NA	NA	NA	8	8	8	6	8	8	8	8	8	8	6	NA	NA	NA	NA	NA	1	6	8	6	8	8	8	8
KB1408969	East China	Zhejiang	3A	NA	2014-05-20	1	42	6	41.2	2	2	NA	NA	77.1	106.34	5	3	NA	18	TRUE	FALSE	1	NA	NA	NA	8	8	8	6	8	8	8	8	8	8	6	NA	NA	NA	NA	NA	1	6	8	6	8	8	8	8
KB1409041	Southwest China	Chongqing	3A	NA	2014-05-21	2	31	1	33.3	NA	NA	NA	NA	103	62.5552	1	3	6	16	TRUE	FALSE	28	NA	NA	NA	8	8	8	6	8	8	8	8	8	8	6	NA	NA	NA	NA	NA	1	6	8	6	8	8	8	8
KB1409129	East China	Fujian	3B	NA	2014-05-22	1	68	1	NA	NA	2	NA	NA	75	89.5998	1	3	3.918	4	TRUE	FALSE	28	NA	NA	NA	8	8	8	6	8	8	8	8	8	8	6	NA	NA	NA	NA	NA	1	6	8	6	8	8	8	8
KB1409165	Northeast China	Heilongjiang	3A	NA	2014-05-21	1	45	1	22.6	NA	NA	NA	NA	85	94.8894	1	3	2.2	31	TRUE	FALSE	5	NA	NA	NA	8	8	8	3	8	8	8	8	8	8	6	NA	NA	NA	NA	NA	1	2	8	1	8	8	8	8
KB1409170	East China	Jiangsu	2	NA	2014-05-22	1	63	4	27.8	NA	NA	NA	NA	156.5	39.9764	5	2	3.01	2	TRUE	TRUE	28	NA	NA	NA	8	8	8	6	8	8	8	8	8	8	6	NA	NA	NA	NA	NA	1	6	8	6	8	8	8	8
KB1409175	East China	Zhejiang	3A	NA	2014-05-22	1	70	1	12	1	2	NA	NA	89.5	74.7933	5	3	8.24	4	TRUE	FALSE	5	NA	NA	NA	1	1	6	3	5	8	8	2	8	8	6	NA	NA	NA	NA	NA	6	2	8	6	8	8	8	1
KB1409192	Central China	Henan	3A	NA	2014-05-23	2	28	1	25	1	1	NA	NA	66	109.423	5	3	NA	33	TRUE	FALSE	28	NA	NA	NA	8	8	8	6	8	8	8	8	6	6	6	NA	NA	NA	NA	NA	1	6	8	6	8	8	8	8
KB1409223	East China	Fujian	3A	NA	2014-05-23	1	45	6	46	NA	1	NA	NA	76	104.739	6	1	NA	9	TRUE	FALSE	6	NA	NA	NA	8	8	8	6	8	8	8	8	8	8	6	NA	NA	NA	NA	NA	1	6	8	6	8	8	8	8
KB1409239	North China	Hebei	3A	NA	2014-05-23	1	52	6	43	NA	NA	NA	NA	72	101.954	5	3	1.5	26	TRUE	FALSE	28	NA	NA	NA	8	8	8	6	8	8	8	8	6	6	6	NA	NA	NA	NA	NA	6	6	8	6	8	8	8	8
KB1409248	South China	Guangxi	3B	NA	2014-05-24	2	61	1	24	1	NA	NA	NA	69	82.2418	NA	3	6.3	6	TRUE	FALSE	5	NA	NA	NA	8	8	8	3	8	8	8	8	8	8	6	NA	NA	NA	NA	NA	1	5	8	6	8	8	8	8
KB1409359	South China	Guangdong	3A	NA	2014-05-27	1	49	1	23.9	1	2	NA	NA	62	110.726	NA	4	28.382	38	TRUE	FALSE	5	NA	NA	NA	8	8	8	3	8	8	8	8	8	8	6	NA	NA	NA	NA	NA	1	2	8	6	8	8	8	8
KB1409421	South China	Guangdong	3B	NA	2014-05-28	2	36	1	17.7	1	NA	NA	NA	61.8	111.872	3	3	8.47	7	TRUE	FALSE	5	NA	NA	NA	8	8	8	3	8	8	8	8	8	8	6	NA	NA	NA	NA	NA	1	2	8	6	8	8	8	8
KB1409424	East China	Fujian	3A	NA	2014-05-27	2	47	5	NA	2	2	NA	NA	58	105.738	3	1	0.8	19	TRUE	FALSE	2	NA	NA	NA	8	8	8	6	8	8	8	8	8	8	2	NA	NA	NA	NA	NA	1	1	8	6	8	8	8	8
KB1409429	Southwest China	Sichuan	3A	NA	2014-05-27	1	61	1	24.2	1	1	175	101	124	53.7188	5	3	7.94	26	TRUE	TRUE	28	NA	NA	NA	8	8	8	6	8	8	8	8	8	8	6	NA	NA	NA	NA	NA	1	6	8	6	8	8	8	8
KB1409444	East China	Shandong	2	NA	2014-05-27	1	40	6	NA	NA	NA	NA	NA	NA	NA	6	1	0.885	9	TRUE	FALSE	4	NA	NA	NA	8	8	8	6	8	8	8	8	8	8	6	NA	NA	NA	NA	NA	1	6	8	6	8	8	8	8
KB1409458	East China	Jiangsu	3A	NA	2014-05-28	1	59	1	23.2	1	2	NA	NA	62.6	102.807	1	3	9.2	17	TRUE	FALSE	5	NA	NA	NA	8	8	8	3	8	8	8	8	8	8	6	NA	NA	NA	NA	NA	1	1	8	6	8	8	8	8
KB1409467	Central China	Henan	3B	NA	2014-05-28	2	53	6	38.1	1	1	160	90	54.6	103.409	5	NA	4.918	23	TRUE	FALSE	28	NA	NA	NA	8	8	8	6	8	8	8	8	8	8	6	NA	NA	NA	NA	NA	1	6	8	6	8	8	8	8
KB1409579	East China	Fujian	3A	NA	2014-05-29	1	57	1	22	NA	NA	NA	NA	134	50.3045	1	3	3.92	47	TRUE	TRUE	2	28	NA	NA	8	8	8	6	8	8	8	8	6	6	2	NA	NA	NA	NA	NA	1	1	8	6	8	8	8	8
KB1409605	East China	Zhejiang	3A	NA	2014-05-28	2	51	5	46.7	NA	2	NA	NA	53	105.903	4	2	NA	8	TRUE	FALSE	6	NA	NA	NA	8	8	8	6	8	8	8	8	8	8	6	NA	NA	NA	NA	NA	1	6	8	6	8	8	8	8
KB1409609	East China	Zhejiang	3B	NA	2014-05-28	2	42	4	31.1	NA	1	174	98	196	26.6004	1	3	1.373	4	TRUE	TRUE	28	NA	NA	NA	8	8	8	6	8	8	8	8	8	8	6	NA	NA	NA	NA	NA	1	6	8	6	8	8	8	8
KB1409643	East China	Anhui	3B	NA	2014-05-29	1	58	1	23.2	1	1	150	90	67	100.681	3	3	3.12	7	TRUE	FALSE	1	NA	NA	NA	8	8	8	6	8	8	8	8	6	6	6	NA	NA	NA	NA	NA	1	1	8	6	8	8	8	8
KB1409672	South China	Guangdong	2	NA	2014-05-30	1	31	5	39.2	2	1	155	99	99	87.0709	NA	NA	NA	7	TRUE	FALSE	2	NA	NA	NA	8	8	8	6	8	8	8	8	6	6	2	NA	NA	NA	NA	NA	1	1	8	6	8	8	8	8
KB1409725	Central China	Hunan	3B	NA	2014-05-30	1	37	6	47.5	NA	NA	NA	NA	76	110.794	NA	NA	NA	29	TRUE	FALSE	28	NA	NA	NA	8	8	8	6	8	8	8	8	8	8	6	NA	NA	NA	NA	NA	1	6	8	6	8	8	8	8
KB1409772	Central China	Henan	3B	NA	2014-05-30	1	54	6	NA	1	1	170	100	NA	NA	6	1	3.336	6	TRUE	FALSE	28	NA	NA	NA	8	8	8	6	8	8	8	8	8	8	6	NA	NA	NA	NA	NA	1	6	8	6	8	8	8	8
KB1409789	East China	Shandong	3A	NA	2014-05-30	1	67	2	21.7	1	1	140	90	670	6.69953	3	3	1.65	11	TRUE	FALSE	2	NA	NA	NA	8	8	8	6	8	8	8	8	8	8	3	NA	NA	NA	NA	NA	1	2	6	6	6	8	8	8
KB1409888	South China	Guangdong	2	NA	2014-06-05	1	43	6	41.7	2	1	NA	NA	NA	NA	6	2	0.494	15	TRUE	FALSE	2	NA	NA	NA	8	8	8	6	8	8	8	8	8	8	3	NA	NA	NA	NA	NA	1	6	8	6	8	8	8	8
KB1409892	South China	Guangdong	3A	NA	2014-06-04	1	57	4	31	NA	2	NA	NA	603	8.16343	6	6	NA	39	TRUE	TRUE	28	64	NA	NA	6	6	6	6	8	8	8	8	6	6	6	NA	NA	NA	NA	NA	1	6	8	6	8	8	8	8
KB1409896	Central China	Henan	3B	NA	2014-06-03	2	57	6	39	2	2	NA	NA	52.7	101.722	6	3	1.491	10	TRUE	FALSE	1	NA	NA	NA	8	8	8	6	8	8	8	8	8	8	6	NA	NA	NA	NA	NA	6	6	8	6	8	8	8	8
KB1410016	East China	Shandong	3A	NA	2014-06-04	2	51	1	NA	1	1	151	90	57	103.398	NA	NA	NA	16	TRUE	FALSE	28	NA	NA	NA	8	8	8	6	8	8	8	8	8	8	6	NA	NA	NA	NA	NA	6	6	8	6	8	8	8	8
KB1410068	East China	Zhejiang	3A	NA	2014-06-05	1	55	1	NA	1	2	NA	NA	90.76	81.7115	NA	NA	NA	29	TRUE	FALSE	5	NA	NA	NA	6	6	6	3	2	8	8	3	6	6	6	NA	NA	NA	NA	NA	1	2	8	6	8	8	8	8
KB1410134	North China	Tianjin	3A	NA	2014-06-06	1	54	5	42	1	1	NA	NA	67.7	103.109	1	3	5.6	21	TRUE	FALSE	28	NA	NA	NA	8	8	8	6	8	8	8	8	8	8	6	NA	NA	NA	NA	NA	1	6	8	6	8	8	8	8
KB1410157	Central China	Henan	3A	NA	2014-06-06	1	45	1	NA	1	2	NA	NA	61.6	114.184	NA	NA	NA	10	TRUE	FALSE	5	NA	NA	NA	8	8	8	3	8	8	8	8	8	8	6	NA	NA	NA	NA	NA	1	2	8	6	8	8	8	8
KB1410176	Southwest China	Sichuan	2	NA	2014-06-06	1	56	5	36.1	1	2	NA	NA	78	95.9213	3	3	NA	17	TRUE	FALSE	28	NA	NA	NA	8	8	8	6	8	8	8	8	8	8	6	NA	NA	NA	NA	NA	6	6	8	6	8	8	8	8
KB1410179	Southwest China	Sichuan	3A	NA	2014-06-06	1	39	1	NA	1	2	NA	NA	82.3	102.913	NA	NA	NA	15	TRUE	FALSE	1	NA	NA	NA	8	8	8	6	8	8	8	8	8	8	6	NA	NA	NA	NA	NA	1	6	8	6	8	8	8	8
KB1410342	Central China	Henan	2	NA	2014-06-10	1	65	5	42.3	1	1	140	100	68	95.2682	3	3	NA	11	TRUE	FALSE	1	NA	NA	NA	8	8	8	6	8	8	8	8	8	8	6	NA	NA	NA	NA	NA	5	6	8	6	8	8	8	8
KB1410380	Central China	Hunan	3B	NA	2014-06-11	1	51	6	45.7	2	1	150	74	104.6	70.7892	6	2	1.56	28	TRUE	FALSE	28	NA	NA	NA	6	6	6	6	8	8	8	8	6	6	6	NA	NA	NA	NA	NA	1	6	8	6	8	8	8	8
KB1410457	East China	Zhejiang	3A	NA	2014-06-11	2	37	1	NA	1	2	NA	NA	71	94.0389	NA	NA	NA	15	TRUE	FALSE	28	NA	NA	NA	8	8	8	6	8	8	8	8	8	8	6	NA	NA	NA	NA	NA	1	6	8	6	8	8	8	8
KB1410464	Southwest China	Yunnan	3A	NA	2014-06-11	2	65	6	29.1	1	1	157	82	46	100.563	6	3	2.81	25	TRUE	FALSE	5	NA	NA	NA	8	8	8	3	8	8	8	8	8	8	6	NA	NA	NA	NA	NA	1	1	8	6	8	8	8	8
KB1410557	Northwest China	Shanxi3	3A	NA	2014-06-12	1	29	5	41	2	2	NA	NA	57	131.908	2	1	NA	25	TRUE	FALSE	2	NA	NA	NA	8	8	8	6	8	8	8	8	6	6	2	NA	NA	NA	NA	NA	1	1	8	6	8	8	8	8
KB1410588	North China	Tianjin	3A	NA	2014-06-12	1	39	4	48.3	2	1	145	90	140.9	53.7225	NA	1	1.232	21	TRUE	TRUE	1	NA	NA	NA	8	8	8	6	8	8	8	8	8	8	6	NA	NA	NA	NA	NA	1	6	8	6	8	8	8	8
KB1410612	East China	Zhejiang	3A	NA	2014-06-12	1	71	4	29.6	2	2	NA	NA	269	19.6334	6	3	2.274	2	TRUE	TRUE	9	NA	NA	NA	8	8	8	8	8	8	8	8	8	8	8	NA	NA	NA	NA	NA	8	8	8	8	8	8	8	8
KB1410658	East China	Jiangsu	3B	NA	2014-06-14	2	44	1	NA	1	2	NA	NA	46	116.548	NA	NA	NA	31	TRUE	FALSE	5	NA	NA	NA	8	8	8	3	8	8	8	8	8	8	5	NA	NA	NA	NA	NA	1	1	8	1	8	8	8	8
KB1410661	East China	Jiangsu	3A	NA	2014-06-14	2	42	6	39.2	2	2	NA	NA	29.6	136.647	5	5	2.8	8	TRUE	FALSE	6	NA	NA	NA	8	8	8	6	8	8	8	8	8	8	6	NA	NA	NA	NA	NA	5	6	8	6	8	8	8	8
KB1410791	South China	Guangxi	3A	NA	2014-06-17	1	43	6	45.1	2	2	NA	NA	56.8	119.726	5	1	0.6	47	TRUE	FALSE	6	NA	NA	NA	8	8	8	6	8	8	8	8	8	8	6	NA	NA	NA	NA	NA	1	6	8	6	8	8	8	8
KB1410792	South China	Guangxi	3A	NA	2014-06-17	1	56	1	28	1	1	NA	NA	186	34.0789	6	2	4.74	14	TRUE	TRUE	28	NA	NA	NA	8	8	8	6	8	8	8	8	8	8	6	NA	NA	NA	NA	NA	1	6	8	6	8	8	8	8
KB1410821	South China	Guangdong	3A	NA	2014-06-18	1	57	6	NA	1	1	176	86	122	56.3465	6	3	NA	NA	TRUE	TRUE	28	NA	NA	NA	8	8	8	8	8	8	8	8	8	8	8	NA	NA	NA	NA	NA	8	8	8	8	8	8	8	8
KB1410824	South China	Guangdong	3A	NA	2014-06-18	1	54	4	42.1	2	2	NA	NA	153.8	43.4909	1	1	1.04	NA	TRUE	TRUE	2	NA	NA	NA	8	8	8	8	8	8	8	8	8	8	8	NA	NA	NA	NA	NA	8	8	8	8	8	8	8	8
KB1410844	South China	Guangdong	2	NA	2014-06-18	1	72	1	NA	1	2	NA	NA	147	40.4789	NA	NA	NA	7	TRUE	TRUE	5	64	NA	NA	8	8	8	3	8	8	8	8	8	8	6	NA	NA	NA	NA	NA	1	2	8	6	8	8	8	8
KB1410848	East China	Jiangxi	3A	NA	2014-06-18	1	65	1	30.7	1	1	NA	NA	NA	NA	5	3	5.95	13	TRUE	FALSE	28	NA	NA	NA	8	8	8	6	8	8	8	8	8	8	6	NA	NA	NA	NA	NA	1	6	8	6	8	8	8	8
KB1410900	South China	Guangdong	3A	NA	2014-06-19	2	32	4	NA	1	2	NA	NA	286.6	18.0254	5	3	NA	18	TRUE	TRUE	28	NA	NA	NA	8	8	8	6	6	8	8	6	8	8	6	NA	NA	NA	NA	NA	6	6	8	6	8	8	8	6
KB1410916	Southwest China	Sichuan	3A	NA	2014-06-18	2	37	4	44	2	2	NA	NA	135	43.242	1	2	3.3	11	TRUE	TRUE	2	NA	NA	NA	8	8	8	6	8	8	8	8	8	8	3	NA	NA	NA	NA	NA	1	1	8	6	8	8	8	8
KB1410945	South China	Guangxi	2	NA	2014-06-18	1	64	4	NA	2	2	NA	NA	151	41.4513	6	3	4.39	7	TRUE	TRUE	28	NA	NA	NA	8	8	8	6	8	8	8	8	8	8	6	NA	NA	NA	NA	NA	1	6	8	6	8	8	8	8
KB1410955	Central China	Henan	3A	NA	2014-06-18	2	57	1	25.6	1	2	NA	NA	50	103.498	6	3	6	17	TRUE	FALSE	5	NA	NA	NA	8	8	8	3	8	8	8	8	8	8	6	NA	NA	NA	NA	NA	1	1	8	6	8	8	8	8
KB1410976	Southwest China	Sichuan	3A	NA	2014-06-18	1	61	6	37.3	2	2	NA	NA	108	63.484	NA	2	NA	10	TRUE	FALSE	19	NA	NA	NA	8	8	8	6	8	8	8	8	8	8	6	NA	NA	NA	NA	NA	1	6	8	6	8	8	8	8
KB1411017	East China	Shandong	3A	NA	2014-06-18	2	52	1	NA	1	2	NA	NA	62.3	99.1247	NA	NA	NA	NA	TRUE	FALSE	5	NA	NA	NA	8	8	8	8	8	8	8	8	8	8	8	NA	NA	NA	NA	NA	8	8	8	8	8	8	8	8
KB1411128	East China	Jiangxi	3A	NA	2014-06-20	2	45	1	NA	1	2	NA	NA	NA	NA	NA	NA	NA	13	TRUE	FALSE	5	NA	NA	NA	8	8	8	3	8	8	8	8	8	8	6	NA	NA	NA	NA	NA	1	2	8	6	8	8	8	8
KB1411130	East China	Fujian	3A	NA	2014-06-20	1	55	1	NA	1	2	NA	NA	62	106.156	NA	NA	NA	14	TRUE	FALSE	5	NA	NA	NA	8	8	8	3	8	8	8	8	8	8	6	NA	NA	NA	NA	NA	1	6	8	6	8	8	8	8
KB1411153	Northwest China	Gansu	3B	NA	2014-06-20	2	56	1	NA	1	1	150	90	84.7	66.482	NA	NA	NA	10	TRUE	FALSE	5	NA	NA	NA	8	8	8	3	8	8	8	8	8	8	6	NA	NA	NA	NA	NA	1	2	8	6	8	8	8	8
KB1411168	Central China	Hubei	3A	NA	2014-06-21	1	57	1	26.5	1	1	NA	NA	94.6	76.6344	2	3	3.55	17	TRUE	FALSE	5	NA	NA	NA	8	8	8	3	8	8	8	8	8	8	6	NA	NA	NA	NA	NA	1	2	8	6	8	8	8	8
KB1411170	Central China	Henan	2	NA	2014-06-20	1	48	5	NA	2	2	NA	NA	NA	NA	3	2	0.88	13	TRUE	FALSE	2	NA	NA	NA	8	8	8	6	8	8	8	8	8	8	3	NA	NA	NA	NA	NA	1	2	8	6	8	8	8	8
KB1411181	Central China	Henan	3A	NA	2014-06-20	2	52	4	36	1	1	NA	NA	263	17.3777	6	6	0.41	13	TRUE	TRUE	28	64	NA	NA	8	8	8	6	8	8	8	8	8	8	6	NA	NA	NA	NA	NA	1	6	8	6	8	8	8	8
KB1411182	Central China	Henan	2	NA	2014-06-20	2	59	6	NA	2	1	NA	NA	NA	NA	NA	3	NA	21	TRUE	FALSE	28	31	NA	NA	8	8	8	6	8	8	8	8	8	8	6	NA	NA	NA	NA	NA	1	6	8	6	8	8	8	8
KB1411189	Northeast China	Heilongjiang	3A	NA	2014-06-19	1	53	1	24	1	2	NA	NA	42.6	125.612	1	3	NA	22	TRUE	FALSE	5	NA	NA	NA	8	8	8	3	8	8	8	8	8	8	6	NA	NA	NA	NA	NA	1	2	8	6	8	8	8	8
KB1411197	Northeast China	Heilongjiang	3A	NA	2014-06-20	1	51	6	42.3	2	1	NA	NA	84.5	91.6244	6	NA	0.285	NA	TRUE	FALSE	28	NA	NA	NA	8	8	8	8	8	8	8	8	8	8	8	NA	NA	NA	NA	NA	8	8	8	8	8	8	8	8
KB1411199	Northeast China	Heilongjiang	3A	NA	2014-06-19	1	28	5	38.6	1	2	NA	NA	108	80.0458	2	2	1.46	NA	TRUE	FALSE	28	NA	NA	NA	8	8	8	8	8	8	8	8	8	8	8	NA	NA	NA	NA	NA	8	8	8	8	8	8	8	8
KB1411253	South China	Guangdong	3A	NA	2014-06-23	1	69	6	21	1	1	150	72	92	72.8531	6	2	1.705	4	TRUE	FALSE	5	NA	NA	NA	1	1	6	3	2	8	8	3	8	8	6	NA	NA	NA	NA	NA	1	2	8	6	8	8	8	1
KB1411259	South China	Guangdong	3A	NA	2014-06-24	1	62	1	NA	1	1	167	96	NA	NA	1	3	NA	18	TRUE	FALSE	28	NA	NA	NA	6	6	6	6	6	8	8	6	8	8	6	NA	NA	NA	NA	NA	1	6	8	6	8	8	8	6
KB1411274	Northeast China	Liaoning	3A	NA	2014-06-23	2	59	1	33.8	1	1	160	110	194	23.9007	3	2	4.618	57	TRUE	TRUE	2	NA	NA	NA	8	8	8	6	8	8	8	8	8	8	2	NA	NA	NA	NA	NA	1	1	8	6	8	8	8	8
KB1411288	East China	Zhejiang	3B	NA	2014-06-23	1	46	5	32.8	2	1	160	90	107	71.3361	3	3	3.1	2	TRUE	FALSE	28	NA	NA	NA	8	8	8	6	6	8	8	6	6	6	5	NA	NA	NA	NA	NA	1	6	8	6	8	8	8	6
KB1411292	Central China	Henan	3A	NA	2014-06-23	1	44	1	NA	1	1	220	110	97	81.4571	NA	3	4.334	14	TRUE	FALSE	28	NA	NA	NA	8	8	8	6	8	8	8	8	8	8	5	NA	NA	NA	NA	NA	1	6	8	6	8	8	8	8
KB1411525	North China	Tianjin	3A	NA	2014-06-26	2	45	1	NA	1	2	NA	NA	106	54.7619	NA	NA	NA	40	TRUE	TRUE	28	NA	NA	NA	8	8	8	6	8	8	8	8	8	8	6	NA	NA	NA	NA	NA	1	6	8	6	8	8	8	8
KB1411544	North China	Shanxi1	3A	NA	2014-06-26	1	29	1	NA	2	1	147	106	85	106.177	NA	NA	NA	2	TRUE	FALSE	5	NA	NA	NA	8	8	8	3	8	8	8	8	8	8	6	NA	NA	NA	NA	NA	1	1	8	6	8	8	8	8
KB1411587	Northeast China	Heilongjiang	3A	NA	2014-06-25	2	55	1	NA	1	2	NA	NA	80.3	71.4109	NA	NA	NA	NA	TRUE	FALSE	5	NA	NA	NA	8	8	8	8	8	8	8	8	8	8	8	NA	NA	NA	NA	NA	8	8	8	8	8	8	8	8
KB1411596	East China	Jiangsu	3A	NA	2014-06-27	2	49	1	NA	1	1	170	110	55	106.101	NA	NA	NA	NA	TRUE	FALSE	1	NA	NA	NA	8	8	8	8	8	8	8	8	8	8	8	NA	NA	NA	NA	NA	8	8	8	8	8	8	8	8
KB1411623	East China	Shandong	3A	NA	2014-06-27	1	50	1	NA	1	1	157	85	562	9.33685	NA	NA	NA	28	TRUE	TRUE	28	NA	NA	NA	8	8	8	6	8	8	8	8	8	8	6	NA	NA	NA	NA	NA	1	5	8	5	8	8	8	8
KB1411634	East China	Zhejiang	3A	NA	2014-06-27	1	61	1	NA	1	2	NA	NA	103.5	66.836	NA	NA	NA	7	TRUE	FALSE	28	NA	NA	NA	6	6	6	6	8	8	8	8	6	6	6	NA	NA	NA	NA	NA	1	6	8	6	8	1	1	8
KB1411644	Central China	Henan	3B	NA	2014-06-27	1	49	6	49.8	2	1	150	90	71.1	104.665	6	2	1.32	13	TRUE	FALSE	28	NA	NA	NA	8	8	8	6	8	8	8	8	8	8	6	NA	NA	NA	NA	NA	1	6	8	6	8	8	8	8
KB1411650	Central China	Henan	3A	NA	2014-06-27	1	64	1	NA	1	2	NA	NA	69	95.3659	NA	NA	NA	10	TRUE	FALSE	5	NA	NA	NA	8	8	8	3	8	8	8	8	8	8	6	NA	NA	NA	NA	NA	1	6	8	6	8	8	8	8
KB1411705	South China	Guangdong	3A	NA	2014-06-30	1	57	5	33.2	2	1	140	90	67	101.391	1	2	1.2	15	TRUE	FALSE	5	NA	NA	NA	8	8	8	3	6	8	8	2	6	6	6	NA	NA	NA	NA	NA	1	1	8	1	6	8	8	1
KB1411775	Northeast China	Liaoning	3A	NA	2014-07-01	2	48	5	40.6	2	1	170	110	133	40.7553	2	2	2.7	13	TRUE	TRUE	6	NA	NA	NA	8	8	8	6	8	8	8	8	6	6	6	NA	NA	NA	NA	NA	1	6	8	6	8	8	8	8
KB1411778	North China	Shanxi1	3A	NA	2014-07-02	1	27	6	47.6	2	2	NA	NA	62	129.23	6	1	1.88	10	TRUE	FALSE	6	NA	NA	NA	8	8	8	6	8	8	8	8	8	8	5	NA	NA	NA	NA	NA	1	6	8	6	8	8	8	8
KB1411815	Southwest China	Guizhou	3B	NA	2014-07-01	2	51	4	14.67	1	2	NA	NA	155.2	33.1116	6	2	NA	17	TRUE	TRUE	5	64	NA	NA	8	8	8	3	8	8	8	8	8	8	5	NA	NA	NA	NA	NA	1	2	8	2	8	8	8	8
KB1411848	South China	Guangdong	3A	NA	2014-07-02	1	55	4	NA	1	2	NA	NA	310	18.5064	NA	2	NA	NA	TRUE	TRUE	28	NA	NA	NA	8	8	8	8	8	8	8	8	8	8	8	NA	NA	NA	NA	NA	8	8	8	8	8	8	8	8
KB1411851	South China	Guangdong	3A	NA	2014-07-02	2	56	4	NA	1	2	NA	NA	604	6.1836	NA	NA	NA	NA	TRUE	TRUE	28	NA	NA	NA	8	8	8	8	8	8	8	8	8	8	8	NA	NA	NA	NA	NA	8	8	8	8	8	8	8	8
KB1411873	South China	Guangdong	2	NA	2014-07-04	2	52	1	NA	2	1	NA	NA	212	22.5516	NA	NA	NA	31	TRUE	TRUE	28	NA	NA	NA	8	8	8	6	8	8	8	8	8	8	6	NA	NA	NA	NA	NA	1	6	8	6	8	8	8	8
KB1411988	South China	Guangdong	3B	NA	2014-07-04	2	57	4	36.2	1	1	NA	NA	224.6	20.3053	1	3	8.49	6	TRUE	TRUE	28	NA	NA	NA	8	8	8	6	6	8	8	6	8	8	6	NA	NA	NA	NA	NA	1	6	6	5	6	8	8	6
KB1412067	South China	Guangxi	3A	NA	2014-07-03	1	54	1	NA	NA	2	NA	NA	NA	NA	NA	NA	NA	NA	TRUE	FALSE	5	NA	NA	NA	8	8	8	8	8	8	8	8	8	8	8	NA	NA	NA	NA	NA	8	8	8	8	8	8	8	8
KB1412087	Southwest China	Chongqing	3A	NA	2014-07-04	1	73	1	NA	1	1	NA	NA	83	80.223	NA	NA	NA	24	TRUE	FALSE	1	NA	NA	NA	8	8	8	6	8	8	8	8	8	8	6	NA	NA	NA	NA	NA	1	6	8	6	8	8	8	8
KB1412099	South China	Guangdong	3B	NA	2014-07-04	2	44	1	NA	1	1	NA	NA	122.3	46.3901	NA	NA	NA	16	TRUE	TRUE	28	NA	NA	NA	8	8	8	6	8	8	8	8	8	8	6	NA	NA	NA	NA	NA	1	6	8	6	8	8	8	8
KB1412138	Northeast China	Heilongjiang	3A	NA	2014-07-04	1	47	5	44	2	1	200	120	62.1	112.218	3	1	0.5	NA	TRUE	FALSE	32	NA	NA	NA	8	8	8	8	8	8	8	8	8	8	8	NA	NA	NA	NA	NA	8	8	8	8	8	8	8	8
KB1412157	Northeast China	Liaoning	3A	NA	2014-07-05	2	55	5	41.2	1	1	NA	NA	58.3	99.7905	2	2	NA	22	TRUE	FALSE	6	NA	NA	NA	8	8	8	6	8	8	8	8	8	8	6	NA	NA	NA	NA	NA	1	6	8	6	8	8	8	8
KB1412168	Central China	Henan	3A	NA	2014-07-05	1	54	1	NA	1	2	NA	NA	83	91.6776	NA	NA	NA	25	TRUE	FALSE	28	NA	NA	NA	8	8	8	6	8	8	8	8	8	8	6	NA	NA	NA	NA	NA	1	6	8	6	8	8	8	8
KB1412170	Central China	Henan	3A	NA	2014-07-05	2	55	1	NA	1	1	190	110	96	57.5439	NA	NA	NA	6	TRUE	TRUE	5	NA	NA	NA	8	8	8	3	8	8	8	8	6	6	6	NA	NA	NA	NA	NA	1	1	8	6	8	8	8	8
KB1412244	South China	Guangdong	2	NA	2014-07-09	2	46	4	35.8	2	1	150	94	441.5	9.68949	2	3	2.11	8	TRUE	TRUE	2	NA	NA	NA	8	8	8	6	8	8	8	8	8	8	2	NA	NA	NA	NA	NA	1	6	8	6	8	8	8	8
KB1412269	Northeast China	Heilongjiang	3A	NA	2014-07-07	1	61	2	NA	1	2	NA	NA	129	51.2118	NA	NA	NA	15	TRUE	FALSE	5	NA	NA	NA	8	8	8	3	8	8	8	8	8	8	6	NA	NA	NA	NA	NA	1	2	8	1	8	8	8	8
KB1412314	South China	Guangdong	3A	NA	2014-07-10	1	51	4	27.3	1	1	140	80	486	11.0519	1	2	NA	NA	TRUE	TRUE	28	NA	NA	NA	8	8	8	8	8	8	8	8	8	8	8	NA	NA	NA	NA	NA	8	8	8	8	8	8	8	8
KB1412319	South China	Guangdong	3A	NA	2014-07-09	1	72	5	36.5	1	1	140	82	112.2	56.1143	3	3	NA	NA	TRUE	TRUE	82	NA	NA	NA	8	8	8	8	8	8	8	8	8	8	8	NA	NA	NA	NA	NA	8	8	8	8	8	8	8	8
KB1412324	North China	Tianjin	3A	NA	2014-07-08	1	37	6	46.1	2	2	NA	NA	71	113.937	6	3	1	NA	TRUE	FALSE	28	NA	NA	NA	8	8	8	8	8	8	8	8	8	8	8	NA	NA	NA	NA	NA	8	8	8	8	8	8	8	8
KB1412375	Central China	Hunan	3A	NA	2014-07-10	1	65	1	NA	1	2	NA	NA	23.8	146.668	NA	NA	NA	11	TRUE	FALSE	5	NA	NA	NA	8	8	8	3	8	8	8	8	8	8	6	NA	NA	NA	NA	NA	1	1	8	6	8	8	8	8
KB1412397	Southwest China	Sichuan	2	NA	2014-07-09	2	46	5	31.2	1	2	NA	NA	84	72.0392	1	2	2.75	25	TRUE	FALSE	28	NA	NA	NA	8	8	8	6	8	8	8	8	8	8	6	NA	NA	NA	NA	NA	1	6	8	6	8	8	8	8
KB1412412	Southwest China	Sichuan	2	NA	2014-07-09	1	44	1	18.7	1	2	NA	NA	NA	NA	NA	NA	NA	25	TRUE	FALSE	28	NA	NA	NA	8	8	8	6	8	8	8	8	8	8	6	NA	NA	NA	NA	NA	1	6	8	6	8	8	8	8
KB1412530	South China	Guangxi	3A	NA	2014-07-11	2	47	1	NA	1	1	163	98	90	65.8101	NA	NA	NA	NA	TRUE	FALSE	28	NA	NA	NA	8	8	8	8	8	8	8	8	8	8	8	NA	NA	NA	NA	NA	8	8	8	8	8	8	8	8
KB1412606	East China	Anhui	3A	NA	2014-07-12	2	50	1	NA	1	2	NA	NA	1124	3.04399	NA	NA	NA	11	TRUE	TRUE	28	NA	NA	NA	8	8	8	6	8	8	8	8	8	8	6	NA	NA	NA	NA	NA	1	5	8	5	8	8	8	8
KB1412619	Central China	Henan	2	NA	2014-07-11	2	61	1	NA	1	1	160	100	45	104.18	NA	NA	NA	NA	TRUE	FALSE	28	NA	NA	NA	8	8	8	8	8	8	8	8	8	8	8	NA	NA	NA	NA	NA	8	8	8	8	8	8	8	8
KB1412636	East China	Zhejiang	3A	NA	2014-07-12	1	53	4	NA	2	2	NA	NA	223.2	27.9195	NA	3	NA	24	TRUE	TRUE	28	NA	NA	NA	8	8	8	6	8	8	8	8	8	8	6	NA	NA	NA	NA	NA	6	6	8	6	8	8	8	8
KB1412659	South China	Guangdong	2	NA	2014-07-14	2	64	1	33	1	2	NA	NA	54	96.0682	6	2	3.905	12	TRUE	FALSE	5	NA	NA	NA	8	8	8	2	8	8	8	8	8	8	6	NA	NA	NA	NA	NA	1	1	8	6	8	8	8	8
KB1412832	North China	Hebei	3A	NA	2014-07-17	1	63	1	NA	1	1	147	75	121	54.5613	NA	NA	NA	28	TRUE	TRUE	5	NA	NA	NA	8	8	8	3	8	8	8	8	8	8	6	NA	NA	NA	NA	NA	1	2	8	6	8	8	8	8
KB1412869	South China	Guangxi	2	NA	2014-07-16	2	45	1	NA	1	2	NA	NA	80	76.9551	1	3	NA	9	TRUE	FALSE	28	NA	NA	NA	8	8	8	6	8	8	8	8	8	8	6	NA	NA	NA	NA	NA	1	6	8	6	8	8	8	8
KB1412873	South China	Guangxi	3A	NA	2014-07-16	1	52	1	NA	1	1	152	86	71	102.542	NA	NA	NA	25	TRUE	FALSE	5	NA	NA	NA	8	8	8	3	8	8	8	8	6	6	6	NA	NA	NA	NA	NA	1	2	8	6	8	8	8	8
KB1412900	East China	Zhejiang	2	NA	2014-07-16	1	59	4	47.2	1	1	NA	NA	157	40.9574	5	5	0.44	7	TRUE	TRUE	28	NA	NA	NA	6	6	6	6	6	8	8	6	8	8	6	NA	NA	NA	NA	NA	1	6	8	6	8	8	8	6
KB1412920	Northeast China	Jilin	3A	NA	2014-07-16	1	58	1	NA	NA	NA	NA	NA	NA	NA	NA	NA	NA	NA	TRUE	FALSE	28	NA	NA	NA	8	8	8	8	8	8	8	8	8	8	8	NA	NA	NA	NA	NA	8	8	8	8	8	8	8	8
KB1412947	East China	Jiangxi	3A	NA	2014-07-18	2	56	1	18.9	1	2	NA	NA	NA	NA	NA	4	NA	15	TRUE	FALSE	5	NA	NA	NA	8	8	8	3	8	8	8	8	8	8	6	NA	NA	NA	NA	NA	1	2	8	6	8	8	8	8
KB1413017	South China	Guangxi	3A	NA	2014-07-17	2	67	1	NA	1	2	NA	NA	NA	NA	NA	NA	NA	10	TRUE	FALSE	28	63	NA	NA	8	8	8	6	8	8	8	8	6	6	6	NA	NA	NA	NA	NA	1	6	8	6	8	8	8	8
KB1413046	East China	Fujian	3A	NA	2014-07-18	1	42	5	34	2	2	NA	NA	124	61.389	2	3	2.88	25	TRUE	FALSE	28	NA	NA	NA	8	8	8	6	8	8	8	8	8	8	6	NA	NA	NA	NA	NA	1	6	8	6	8	8	8	8
KB1413060	Southwest China	Yunnan	3B	NA	2014-07-17	2	46	5	32.1	1	2	NA	NA	45	115.756	4	3	2.37	9	TRUE	FALSE	28	NA	NA	NA	8	8	8	6	8	8	8	8	8	8	6	NA	NA	NA	NA	NA	1	6	8	6	8	8	8	8
KB1413079	South China	Guangxi	3A	NA	2014-07-18	1	32	6	46.5	2	2	NA	NA	104	81.4614	NA	3	2.72	51	TRUE	FALSE	28	NA	NA	NA	8	8	8	6	8	8	8	8	6	6	6	NA	NA	NA	NA	NA	1	6	8	6	8	8	8	8
KB1413108	East China	Anhui	3B	NA	2014-07-18	1	44	4	45.5	2	1	180	90	176	39.638	2	2	2.64	36	TRUE	TRUE	32	NA	NA	NA	8	8	8	6	8	8	8	8	8	8	6	NA	NA	NA	NA	NA	1	6	8	6	8	8	8	8
KB1413165	Northeast China	Heilongjiang	3A	NA	2014-07-18	2	47	1	25.6	2	2	NA	NA	135.3	40.2006	2	3	4.677	NA	TRUE	TRUE	28	NA	NA	NA	8	8	8	8	8	8	8	8	8	8	8	NA	NA	NA	NA	NA	8	8	8	8	8	8	8	8
KB1413225	East China	Zhejiang	2	NA	2014-07-21	2	27	6	40.2	2	2	NA	NA	NA	NA	5	2	NA	6	TRUE	FALSE	6	NA	NA	NA	6	6	6	6	6	6	6	6	8	8	6	NA	NA	NA	NA	NA	1	6	6	6	6	8	8	6
KB1413261	East China	Jiangxi	3A	NA	2014-07-23	2	62	1	29.9	1	2	NA	NA	65	87.7805	1	3	NA	19	TRUE	FALSE	5	NA	NA	NA	8	8	8	3	8	8	8	8	8	8	6	NA	NA	NA	NA	NA	1	2	8	6	8	8	8	8
KB1413285	Northeast China	Heilongjiang	3A	NA	2014-07-21	1	52	5	19.9	1	1	NA	NA	72.9	101.435	1	3	2.98	8	TRUE	FALSE	28	NA	NA	NA	8	8	8	6	8	8	8	8	6	6	6	NA	NA	NA	NA	NA	1	6	8	6	8	8	8	8
KB1413393	South China	Guangdong	3A	NA	2014-07-24	2	46	6	35.9	2	2	NA	NA	70	89.8046	5	1	0.393	NA	TRUE	FALSE	28	NA	NA	NA	8	8	8	8	8	8	8	8	8	8	8	NA	NA	NA	NA	NA	8	8	8	8	8	8	8	8
KB1413394	South China	Guangdong	3A	NA	2014-07-24	2	35	5	43.5	2	2	NA	NA	39	131.084	1	5	0.31	NA	TRUE	FALSE	2	NA	NA	NA	8	8	8	6	8	8	8	8	8	8	3	NA	NA	NA	NA	NA	8	6	8	6	1	8	8	8
KB1413481	Northeast China	Heilongjiang	3A	NA	2014-07-23	2	59	1	NA	1	1	170	100	43	107.246	NA	NA	NA	NA	TRUE	FALSE	28	NA	NA	NA	8	8	8	8	8	8	8	8	8	8	8	NA	NA	NA	NA	NA	8	8	8	8	8	8	8	8
KB1413532	Central China	Henan	3A	NA	2014-07-25	1	43	6	39.3	1	2	NA	NA	95.3	83.8038	6	3	NA	11	TRUE	FALSE	5	NA	NA	NA	8	8	8	3	8	8	8	8	8	8	6	NA	NA	NA	NA	NA	1	1	8	6	8	8	8	8
KB1413584	Central China	Henan	3B	NA	2014-07-26	2	63	1	NA	1	2	NA	NA	NA	NA	NA	1	4.138	38	TRUE	FALSE	28	NA	NA	NA	8	8	8	6	8	8	8	8	8	8	6	NA	NA	NA	NA	NA	1	6	8	6	8	8	8	8
KB1413620	South China	Guangdong	3A	NA	2014-07-29	1	73	6	28.28	1	2	NA	NA	57.3	96.6277	6	2	2.23	7	TRUE	FALSE	5	NA	NA	NA	1	1	6	3	8	8	8	8	8	8	6	NA	NA	NA	NA	NA	1	2	8	6	8	8	8	8
KB1413626	North China	Hebei	3A	NA	2014-07-28	1	42	1	NA	1	1	140	95	47	130.33	NA	NA	NA	35	TRUE	FALSE	5	NA	NA	NA	8	8	8	3	8	8	8	8	8	8	6	NA	NA	NA	NA	NA	1	2	8	6	8	8	8	8
KB1413686	North China	Hebei	3A	NA	2014-07-29	1	54	1	NA	1	2	NA	NA	111	64.5109	NA	NA	NA	15	TRUE	FALSE	28	NA	NA	NA	8	8	8	6	8	8	8	8	8	8	6	NA	NA	NA	NA	NA	1	6	8	6	8	8	8	8
KB1413706	Southwest China	Sichuan	3A	NA	2014-07-29	1	45	1	33.4	2	1	NA	NA	226	29.0916	6	3	7.99	31	TRUE	TRUE	28	NA	NA	NA	8	8	8	6	8	8	8	8	8	8	6	NA	NA	NA	NA	NA	1	6	8	6	8	8	8	8
KB1413726	South China	Guangxi	3A	NA	2014-07-29	1	62	5	39.5	1	2	NA	NA	129.5	50.6161	2	3	1.49	20	TRUE	TRUE	28	NA	NA	NA	8	8	8	6	8	8	8	8	8	8	6	NA	NA	NA	NA	NA	1	6	8	6	8	8	8	8
KB1413728	South China	Guangxi	2	NA	2014-07-29	2	51	1	NA	1	2	NA	NA	63	98.484	NA	NA	NA	25	TRUE	FALSE	1	NA	NA	NA	8	8	8	6	8	8	8	8	8	8	6	NA	NA	NA	NA	NA	1	6	8	6	8	8	8	8
KB1413814	Southwest China	Sichuan	3A	NA	2014-07-30	1	51	5	NA	2	1	150	78	84.7	91.3629	4	3	8.17	27	TRUE	FALSE	28	NA	NA	NA	8	8	8	6	8	8	8	8	8	8	6	NA	NA	NA	NA	NA	1	6	8	6	8	8	8	8
KB1413817	East China	Anhui	3A	NA	2014-07-30	1	52	6	NA	2	1	180	90	NA	NA	6	3	5.4	14	TRUE	FALSE	28	NA	NA	NA	8	8	8	6	8	8	8	8	8	8	6	NA	NA	NA	NA	NA	1	6	8	6	8	8	8	8
KB1413878	South China	Guangdong	3A	NA	2014-08-01	2	66	5	38.1	2	1	140	NA	99.2	51.1947	3	1	NA	23	TRUE	TRUE	28	NA	NA	NA	8	8	8	6	8	8	8	8	8	8	6	NA	NA	NA	NA	NA	1	6	8	6	8	8	8	8
KB1413935	Central China	Henan	3B	NA	2014-07-31	1	47	2	NA	1	2	NA	NA	147.9	47.8952	NA	NA	NA	33	TRUE	FALSE	2	60	NA	NA	8	8	8	6	8	8	8	8	8	8	2	NA	NA	NA	NA	NA	1	1	8	6	8	8	8	8
KB1413937	Central China	Henan	3A	NA	2014-07-31	1	51	4	37	2	2	NA	NA	238	26.1999	1	1	1.49	10	TRUE	TRUE	2	63	NA	NA	8	8	8	6	8	8	8	8	8	8	3	NA	NA	NA	NA	NA	1	2	8	6	8	8	8	8
KB1413960	South China	Guangdong	3A	NA	2014-08-01	1	58	4	NA	2	1	159	82	142.3	46.4516	6	2	0.278	NA	TRUE	TRUE	28	NA	NA	NA	8	8	8	8	8	8	8	8	8	8	8	NA	NA	NA	NA	NA	8	8	8	8	8	8	8	8
KB1413993	East China	Shandong	3A	NA	2014-08-01	2	80	1	NA	1	1	187	88	NA	NA	NA	NA	NA	34	TRUE	FALSE	5	NA	NA	NA	8	8	8	3	8	8	8	8	8	8	6	NA	NA	NA	NA	NA	1	2	8	6	8	8	8	8
KB1414063	East China	Zhejiang	3B	NA	2014-08-02	1	45	1	30.1	2	2	NA	NA	146	49.3381	2	3	3.711	15	TRUE	TRUE	28	NA	NA	NA	8	8	8	6	8	8	8	8	8	8	6	NA	NA	NA	NA	NA	1	6	8	6	8	8	8	8
KB1414071	Southwest China	Chongqing	3A	NA	2014-08-02	2	46	1	NA	2	2	NA	NA	78	78.7916	6	3	NA	12	TRUE	FALSE	28	NA	NA	NA	8	8	8	6	8	8	8	8	8	8	6	NA	NA	NA	NA	NA	1	6	8	6	8	8	8	8
KB1414087	South China	Guangdong	3A	NA	2014-08-04	2	26	1	NA	1	2	NA	NA	418	11.9134	2	3	NA	24	TRUE	TRUE	28	NA	NA	NA	8	8	8	6	8	8	8	8	8	8	6	NA	NA	NA	NA	NA	1	6	8	6	8	8	8	8
KB1414090	Central China	Hunan	3A	NA	2014-08-04	1	47	1	NA	1	2	NA	NA	NA	NA	NA	NA	NA	29	TRUE	FALSE	5	NA	NA	NA	1	1	6	3	1	8	8	3	8	8	6	NA	NA	NA	NA	NA	1	2	8	6	8	8	8	1
KB1414125	Southwest China	Sichuan	3A	NA	2014-08-04	1	42	6	33.7	2	2	NA	NA	131	57.4456	NA	3	2.688	13	TRUE	TRUE	4	NA	NA	NA	8	8	8	6	8	8	8	8	8	8	6	NA	NA	NA	NA	NA	1	6	8	6	8	8	8	8
KB1414139	East China	Zhejiang	3A	NA	2014-08-04	2	68	1	29.7	1	NA	NA	NA	74.3	71.5946	2	3	NA	49	TRUE	FALSE	82	NA	NA	NA	1	1	8	1	1	8	8	6	6	6	1	NA	NA	NA	NA	NA	1	3	6	2	6	8	8	6
KB1414144	East China	Zhejiang	3A	NA	2014-08-04	2	69	6	36.4	2	2	NA	NA	61.9	88.6546	5	3	NA	29	TRUE	FALSE	28	NA	NA	NA	8	8	8	6	6	8	8	6	6	6	5	NA	NA	NA	NA	NA	1	6	6	6	6	8	8	6
KB1414188	Southwest China	Sichuan	3A	NA	2014-08-05	2	68	1	NA	1	2	NA	NA	87.6	58.6703	NA	NA	NA	14	TRUE	TRUE	5	NA	NA	NA	8	8	8	3	8	8	8	8	8	8	1	NA	NA	NA	NA	NA	1	2	8	1	8	8	8	8
KB1414200	Central China	Hubei	3A	NA	2014-08-05	2	51	1	25	1	2	NA	NA	131	40.6432	6	3	4.1	11	TRUE	TRUE	28	NA	NA	NA	8	8	8	6	8	8	8	8	8	8	6	NA	NA	NA	NA	NA	1	6	8	6	8	8	8	8
KB1414203	North China	Hebei	3A	NA	2014-08-05	1	27	6	45	2	2	NA	NA	54	136.78	6	3	NA	17	TRUE	FALSE	4	NA	NA	NA	8	8	8	6	8	8	8	8	6	6	6	NA	NA	NA	NA	NA	1	6	8	6	8	8	8	8
KB1414210	Central China	Hunan	3B	NA	2014-08-06	1	58	6	NA	1	2	NA	NA	NA	NA	NA	NA	NA	17	TRUE	FALSE	28	NA	NA	NA	8	8	8	6	8	8	8	8	8	8	6	NA	NA	NA	NA	NA	1	6	8	6	8	8	8	8
KB1414278	Southwest China	Chongqing	3A	NA	2014-08-06	2	36	3	48.2	2	1	NA	NA	212	25.2342	1	2	NA	6	TRUE	FALSE	32	NA	NA	NA	8	8	8	6	8	8	8	8	8	8	6	NA	NA	NA	NA	NA	1	6	8	6	8	8	8	8
KB1414295	East China	Zhejiang	3A	NA	2014-08-06	1	61	6	47.5	2	2	NA	NA	65.5	99.5032	5	2	NA	21	TRUE	FALSE	2	NA	NA	NA	8	8	8	6	6	8	8	6	6	6	3	NA	NA	NA	NA	NA	1	2	6	6	6	8	8	6
KB1414310	South China	Guangdong	3A	NA	2014-08-07	2	40	5	37.7	2	2	NA	NA	NA	NA	3	3	3.056	NA	TRUE	FALSE	2	NA	NA	NA	8	8	8	8	8	8	8	8	8	8	8	NA	NA	NA	NA	NA	8	8	8	8	8	8	8	8
KB1414323	Northeast China	Heilongjiang	3A	NA	2014-08-05	1	63	1	NA	1	1	160	100	109.8	61.3598	NA	NA	NA	NA	TRUE	FALSE	5	NA	NA	NA	8	8	8	8	8	8	8	8	8	8	8	NA	NA	NA	NA	NA	8	8	8	8	8	8	8	8
KB1414326	South China	Guangdong	2	NA	2014-08-08	1	64	6	33	2	1	NA	NA	NA	NA	6	2	NA	20	TRUE	FALSE	28	NA	NA	NA	8	8	8	6	8	8	8	8	8	8	1	NA	NA	NA	NA	NA	1	6	8	6	8	8	8	8
KB1414389	Central China	Hunan	3A	NA	2014-08-08	1	61	1	NA	1	1	145	85	NA	NA	NA	NA	NA	17	TRUE	FALSE	5	NA	NA	NA	1	1	6	3	2	8	8	4	6	6	6	NA	NA	NA	NA	NA	6	1	8	6	8	8	8	1
KB1414502	East China	Fujian	3A	NA	2014-08-09	1	52	1	NA	1	1	NA	NA	61	109.144	NA	NA	NA	16	TRUE	FALSE	5	NA	NA	NA	8	8	8	3	8	8	8	8	8	8	6	NA	NA	NA	NA	NA	1	2	8	6	8	8	8	8
KB1414593	East China	Zhejiang	3A	NA	2014-08-11	2	46	6	27.9	2	1	170	90	76.7	80.409	5	3	NA	18	TRUE	FALSE	28	NA	NA	NA	8	8	8	6	6	8	8	6	6	6	6	NA	NA	NA	NA	NA	1	6	6	6	6	8	8	6
KB1414644	Southwest China	Sichuan	3A	NA	2014-08-12	1	51	1	NA	1	1	NA	NA	109	67.3492	NA	NA	NA	14	TRUE	FALSE	5	NA	NA	NA	8	8	8	3	8	8	8	8	8	8	6	NA	NA	NA	NA	NA	1	1	8	6	8	8	8	8
KB1414648	East China	Shandong	2	NA	2014-08-12	2	42	5	39.9	2	2	NA	NA	NA	NA	3	3	1.184	18	TRUE	FALSE	2	NA	NA	NA	8	8	8	6	8	8	8	8	8	8	2	NA	NA	NA	NA	NA	1	6	8	6	8	8	8	8
KB1414731	South China	Guangdong	3A	NA	2014-08-14	2	60	1	NA	1	1	165	81	198	23.1549	NA	NA	NA	29	TRUE	TRUE	28	NA	NA	NA	6	6	6	6	6	8	8	6	6	6	6	NA	NA	NA	NA	NA	1	6	6	6	6	8	8	6
KB1414735	North China	Shanxi1	3B	NA	2014-08-13	1	61	3	32	2	2	NA	NA	385	13.6537	2	3	1.43	17	TRUE	FALSE	21	NA	NA	NA	8	8	8	6	8	8	8	8	8	8	6	NA	NA	NA	NA	NA	1	6	8	6	8	8	8	8
KB1414742	Central China	Hunan	3A	NA	2014-08-13	1	45	1	NA	1	2	NA	NA	80	102.106	NA	NA	NA	16	TRUE	FALSE	5	28	NA	NA	1	1	6	3	8	8	8	8	8	8	6	NA	NA	NA	NA	NA	1	2	8	6	8	8	8	8
KB1414958	East China	Jiangsu	3B	NA	2014-08-16	2	51	5	37.9	1	1	NA	NA	79	74.9096	2	2	5.87	14	TRUE	FALSE	2	NA	NA	NA	8	8	8	6	8	8	8	8	8	8	3	NA	NA	NA	NA	NA	1	6	8	6	8	8	8	8
KB1414961	North China	Tianjin	3A	NA	2014-08-15	2	54	6	NA	1	2	NA	NA	NA	NA	NA	NA	1.39	33	TRUE	FALSE	28	NA	NA	NA	8	8	8	6	8	8	8	8	8	8	6	NA	NA	NA	NA	NA	1	6	8	6	8	8	8	8
KB1414967	South China	Guangxi	3A	NA	2014-08-15	2	53	1	NA	NA	2	NA	NA	76.6	76.6716	NA	NA	NA	33	TRUE	FALSE	28	NA	NA	NA	8	8	8	6	8	8	8	8	8	8	6	NA	NA	NA	NA	NA	6	6	8	6	8	8	8	8
KB1415020	North China	Neimenggu	3A	NA	2014-08-17	1	37	6	43.3	1	2	NA	NA	85	100.375	5	3	4.44	12	TRUE	FALSE	1	NA	NA	NA	8	8	8	6	8	8	8	8	8	8	6	NA	NA	NA	NA	NA	1	6	8	6	8	8	8	8
KB1415105	Southwest China	Sichuan	3A	NA	2014-08-19	1	55	6	33.5	2	2	NA	NA	56	110.691	6	2	2.21	32	TRUE	FALSE	28	NA	NA	NA	8	8	8	6	8	8	8	8	8	8	6	NA	NA	NA	NA	NA	1	6	8	6	8	8	8	8
KB1415108	Southwest China	Sichuan	NA	NA	2014-08-19	2	58	1	NA	1	1	NA	NA	128	39.7921	NA	NA	NA	15	TRUE	TRUE	1	NA	NA	NA	8	8	8	6	8	8	8	8	8	8	6	NA	NA	NA	NA	NA	1	6	8	6	8	8	8	8
KB1415112	Central China	Hunan	3A	NA	2014-08-20	1	50	1	NA	1	2	NA	NA	62	109.951	NA	NA	NA	11	TRUE	FALSE	1	NA	NA	NA	6	6	6	6	8	8	8	8	8	8	6	NA	NA	NA	NA	NA	1	6	8	6	8	8	8	8
KB1415130	East China	Shandong	3B	NA	2014-08-19	1	51	5	25.6	1	1	140	90	80	97.8915	2	3	3.23	9	TRUE	FALSE	28	NA	NA	NA	8	8	8	6	8	8	8	8	6	6	6	NA	NA	NA	NA	NA	1	6	8	6	8	8	8	8
KB1415215	Northeast China	Liaoning	3A	NA	2014-08-20	1	61	1	NA	1	2	NA	NA	74	94.6364	NA	NA	NA	27	TRUE	FALSE	5	NA	NA	NA	8	8	8	3	8	8	8	8	8	8	6	NA	NA	NA	NA	NA	1	2	8	6	8	8	8	8
KB1415244	Southwest China	Chongqing	3A	NA	2014-08-20	2	74	1	NA	1	2	NA	NA	91	53.718	NA	NA	NA	14	TRUE	TRUE	5	NA	NA	NA	8	8	8	3	8	8	8	8	8	8	6	NA	NA	NA	NA	NA	1	1	8	6	8	8	8	8
KB1415285	North China	Tianjin	3A	NA	2014-08-21	2	50	1	30.6	1	1	140	90	38	118.987	1	2	3.47	18	TRUE	FALSE	5	NA	NA	NA	8	8	8	3	2	8	8	3	8	8	6	NA	NA	NA	NA	NA	1	2	8	6	8	8	8	1
KB1415291	East China	Anhui	3A	NA	2014-08-21	2	61	6	37.3	2	1	160	100	68	83.7062	NA	3	NA	1	TRUE	FALSE	1	NA	NA	NA	8	8	8	6	8	8	8	8	8	8	6	NA	NA	NA	NA	NA	1	6	8	6	8	8	8	8
KB1415297	North China	Shanxi1	3A	NA	2014-08-21	1	59	1	NA	1	1	163	104	81.8	90.0857	NA	NA	NA	21	TRUE	FALSE	5	NA	NA	NA	8	8	8	3	8	8	8	8	8	8	6	NA	NA	NA	NA	NA	5	5	8	6	8	8	8	8
KB1415410	East China	Anhui	3A	NA	2014-08-23	1	30	5	47.9	2	2	NA	NA	67	122.566	3	3	NA	25	TRUE	FALSE	1	NA	NA	NA	8	8	8	6	8	8	8	8	8	8	6	NA	NA	NA	NA	NA	1	6	8	6	8	8	8	8
KB1415431	South China	Guangxi	2	NA	2014-08-23	2	42	5	35	1	1	150	80	63.5	103.913	1	3	NA	7	TRUE	FALSE	28	NA	NA	NA	8	8	8	6	8	8	8	8	8	8	6	NA	NA	NA	NA	NA	1	6	8	6	8	8	8	8
KB1415432	South China	Guangxi	3B	NA	2014-08-23	2	76	1	NA	1	1	NA	NA	88.3	54.933	NA	NA	NA	8	TRUE	TRUE	5	NA	NA	NA	8	8	8	2	8	8	8	8	8	8	6	NA	NA	NA	NA	NA	1	1	8	6	8	8	8	8
KB1415456	South China	Guangdong	3A	NA	2014-08-26	1	27	5	42	2	NA	NA	NA	60.9	130.185	2	2	0.74	29	TRUE	FALSE	28	NA	NA	NA	8	8	8	6	8	8	8	8	8	8	6	NA	NA	NA	NA	NA	1	6	8	6	8	8	8	8
KB1415459	South China	Guangdong	3A	NA	2014-08-26	2	39	4	NA	1	NA	NA	NA	148	38.1532	6	2	2.54	22	TRUE	TRUE	28	NA	NA	NA	8	8	8	6	6	8	8	6	8	8	6	NA	NA	NA	NA	NA	1	6	8	6	6	8	8	6
KB1415514	South China	Guangdong	3A	NA	2014-08-27	1	70	2	28.3	1	1	1	NA	138	44.3101	NA	3	1.929	19	TRUE	FALSE	4	60	NA	NA	8	8	8	6	6	6	6	6	6	6	6	NA	NA	NA	NA	NA	1	6	8	6	8	8	8	6
KB1415517	South China	Guangdong	3A	NA	2014-08-27	1	69	4	34.9	1	1	160	80	407.66	12.0453	5	3	3.466	9	TRUE	TRUE	28	NA	NA	1	6	6	6	6	6	8	8	6	6	6	6	NA	NA	NA	NA	NA	1	6	6	6	6	8	8	6
KB1415536	South China	Guangxi	3B	NA	2014-08-26	1	41	6	41.2	NA	2	NA	NA	74	108.911	6	3	1.976	13	TRUE	FALSE	28	NA	NA	1	8	8	8	6	8	8	8	8	6	6	6	NA	NA	NA	NA	NA	1	6	6	6	6	8	8	8
KB1415554	North China	Hebei	3A	NA	2014-08-26	2	50	6	24.6	1	1	NA	NA	50.4	108.43	6	2	0.368	31	TRUE	FALSE	5	NA	NA	NA	8	8	8	3	8	8	8	8	8	8	6	NA	NA	NA	NA	NA	1	1	8	6	8	8	8	8
KB1415606	East China	Shandong	3B	NA	2014-08-27	1	64	5	48	NA	2	NA	NA	94	73.5207	3	3	NA	7	TRUE	FALSE	1	NA	NA	NA	8	8	8	6	8	8	8	8	8	8	6	NA	NA	NA	NA	NA	1	6	8	6	8	8	8	8
KB1415619	North China	Neimenggu	3B	NA	2014-08-26	1	60	1	24.6	1	NA	NA	NA	172	36.4225	1	NA	8.96	9	TRUE	TRUE	5	NA	NA	NA	8	8	8	3	8	8	8	8	8	8	6	NA	NA	NA	NA	NA	1	1	8	6	8	8	8	8
KB1415649	South China	Guangxi	3A	NA	2014-08-27	2	73	1	19.5	NA	NA	NA	NA	148	30.0473	2	3	5.572	14	TRUE	TRUE	28	NA	NA	NA	8	8	8	6	8	8	8	8	8	8	6	NA	NA	NA	NA	NA	1	6	8	6	8	8	8	8
KB1415732	Southwest China	Sichuan	3A	NA	2014-08-28	2	56	5	42.5	NA	NA	NA	NA	66	89.8848	4	2	1.321	26	TRUE	FALSE	2	NA	NA	NA	8	8	8	6	8	8	8	8	8	8	3	NA	NA	NA	NA	NA	1	2	8	6	8	8	8	8
KB1415787	North China	Tianjin	3A	NA	2014-08-29	1	57	1	27	NA	NA	NA	NA	192	32.5661	6	4	NA	17	TRUE	TRUE	28	NA	NA	NA	8	8	8	6	8	8	8	8	8	8	6	NA	NA	NA	NA	NA	1	6	8	6	8	8	8	8
KB1415855	Northeast China	Heilongjiang	3A	NA	2014-08-29	1	56	5	35.1	1	1	140	90	85	87.8334	1	3	14	NA	TRUE	FALSE	28	64	NA	NA	8	8	8	8	8	8	8	8	8	8	8	NA	NA	NA	NA	NA	8	8	8	8	8	8	8	8
KB1415873	South China	Guangdong	3A	NA	2014-09-02	1	41	5	47.7	NA	NA	NA	NA	NA	NA	3	2	0.507	2	TRUE	FALSE	2	NA	NA	NA	8	8	8	6	8	8	8	8	8	8	2	NA	NA	NA	NA	NA	1	1	8	6	8	8	8	8
KB1415921	South China	Guangdong	3A	NA	2014-09-04	1	42	1	24.9	NA	1	141	75	855	5.9469	5	4	NA	22	TRUE	TRUE	28	NA	NA	NA	8	8	8	6	8	8	8	8	8	8	6	NA	NA	NA	NA	NA	1	6	8	6	6	8	8	8
KB1415929	East China	Jiangxi	3A	NA	2014-09-02	2	44	6	NA	NA	1	NA	NA	NA	NA	NA	2	NA	3	TRUE	FALSE	6	NA	NA	NA	8	8	8	6	8	8	8	8	6	6	6	NA	NA	NA	NA	NA	1	6	8	6	8	8	8	8
KB1415950	Northeast China	Heilongjiang	3A	NA	2014-09-01	2	58	1	NA	1	1	140	80	45.2	106.243	NA	3	NA	19	TRUE	FALSE	5	NA	NA	NA	8	8	8	3	8	8	8	8	8	8	6	NA	NA	NA	NA	NA	1	1	8	6	8	8	8	8
KB1415963	South China	Guangxi	3A	NA	2014-09-02	1	60	4	44.1	2	1	144	75	194	31.4899	6	2	5.61	20	TRUE	TRUE	28	NA	NA	NA	8	8	8	6	8	8	8	8	8	8	6	NA	NA	NA	NA	NA	1	6	8	6	8	8	8	8
KB1416017	Central China	Hunan	3A	NA	2014-09-04	2	62	1	28	1	NA	NA	NA	NA	NA	NA	NA	NA	16	TRUE	FALSE	5	NA	NA	NA	8	8	8	3	8	8	8	8	8	8	6	NA	NA	NA	NA	NA	1	2	8	6	8	8	8	8
KB1416157	South China	Guangdong	3A	NA	2014-09-05	2	53	5	37.4	1	2	NA	NA	74	79.9403	2	3	NA	NA	TRUE	FALSE	2	NA	NA	NA	8	8	8	8	8	8	8	8	8	8	8	NA	NA	NA	NA	NA	8	8	8	8	8	8	8	8
KB1416159	South China	Guangdong	2	NA	2014-09-05	1	44	5	35.7	1	2	NA	NA	85.7	94.6155	1	3	NA	NA	TRUE	FALSE	5	28	NA	NA	8	8	8	8	8	8	8	8	8	8	8	NA	NA	NA	NA	NA	8	8	8	8	8	8	8	8
KB1416182	North China	Hebei	3A	NA	2014-09-05	2	71	5	22	1	NA	NA	NA	98	50.1604	3	2	NA	19	TRUE	TRUE	5	NA	NA	NA	8	8	8	3	8	8	8	8	8	8	6	NA	NA	NA	NA	NA	1	2	8	6	8	8	8	8
KB1416242	Southwest China	Sichuan	3A	NA	2014-09-05	2	53	6	NA	NA	1	NA	NA	91	62.2567	6	2	NA	11	TRUE	FALSE	2	NA	NA	NA	8	8	8	6	8	8	8	8	8	8	2	NA	NA	NA	NA	NA	6	6	8	6	8	8	8	8
KB1416256	East China	Fujian	3A	NA	2014-09-05	1	65	4	37	NA	1	NA	NA	224	25.5517	1	6	NA	NA	TRUE	TRUE	28	NA	NA	NA	8	8	8	8	8	8	8	8	8	8	8	NA	NA	NA	NA	NA	8	8	8	8	8	8	8	8
KB1416264	Northeast China	Heilongjiang	3A	NA	2014-09-06	2	54	1	NA	1	1	145	90	54.9	102.5	NA	NA	NA	23	TRUE	FALSE	5	NA	NA	NA	8	8	8	3	8	8	8	8	8	8	6	NA	NA	NA	NA	NA	1	1	8	6	8	8	8	8
KB1416288	South China	Guangxi	3A	NA	2014-09-06	2	65	5	38.7	2	1	160	90	50	97.842	4	2	3.839	11	TRUE	FALSE	1	NA	NA	NA	8	8	8	6	8	8	8	8	8	8	6	NA	NA	NA	NA	NA	6	6	8	6	8	8	8	8
KB1416365	Southwest China	Sichuan	3A	NA	2014-09-09	1	47	1	33.6	1	1	NA	NA	125	58.6975	2	3	3.776	14	TRUE	TRUE	28	NA	NA	NA	8	8	8	6	8	8	8	8	6	6	6	NA	NA	NA	NA	NA	1	6	8	6	8	8	8	8
KB1416388	North China	Tianjin	3A	NA	2014-09-10	1	28	6	NA	NA	2	NA	NA	NA	NA	6	2	0.56	17	TRUE	FALSE	6	NA	NA	NA	8	8	8	6	8	8	8	8	8	8	6	NA	NA	NA	NA	NA	1	6	8	6	8	8	8	8
KB1416499	Southwest China	Yunnan	3B	NA	2014-09-11	1	38	6	48	NA	2	NA	NA	61	120.423	5	2	NA	21	TRUE	FALSE	28	NA	NA	NA	8	8	8	6	8	8	8	8	6	6	6	NA	NA	NA	NA	NA	1	6	6	6	6	8	8	8
KB1416570	South China	Guangxi	3A	NA	2014-09-12	2	60	5	39.7	1	NA	NA	NA	68.46	83.612	3	2	2.907	16	TRUE	FALSE	5	NA	NA	NA	8	8	8	3	8	8	8	8	8	8	6	NA	NA	NA	NA	NA	1	1	8	6	8	8	8	8
KB1416635	South China	Guangdong	3A	NA	2014-09-15	1	32	6	44.3	NA	2	NA	NA	110	76.1205	6	2	1.154	7	TRUE	FALSE	2	NA	NA	NA	8	8	8	6	6	8	8	6	8	8	2	NA	NA	NA	NA	NA	1	6	6	6	6	8	8	6
KB1416702	South China	Guangdong	3A	NA	2014-09-16	2	72	1	24.1	1	NA	NA	NA	91.6	54.0469	2	NA	7.668	NA	TRUE	TRUE	28	NA	NA	NA	8	8	8	8	8	8	8	8	8	8	8	NA	NA	NA	NA	NA	8	8	8	8	8	8	8	8
KB1416736	Southwest China	Chongqing	3A	NA	2014-09-16	2	62	4	45	NA	1	NA	NA	135	36.2775	6	6	NA	64	TRUE	TRUE	32	NA	NA	NA	8	8	8	6	8	8	8	8	8	8	6	NA	NA	NA	NA	NA	1	6	8	6	8	8	8	8
KB1416737	Northwest China	Shanxi3	3A	NA	2014-09-16	1	57	5	NA	NA	NA	NA	NA	NA	NA	3	2	2.91	32	TRUE	FALSE	2	NA	NA	NA	8	8	8	6	6	8	8	6	6	6	2	NA	NA	NA	NA	NA	1	1	8	6	8	8	8	6
KB1416743	East China	Zhejiang	2	NA	2014-09-16	1	39	4	39.7	NA	2	NA	NA	145	51.8915	6	1	1.589	18	TRUE	TRUE	28	NA	NA	NA	6	6	6	6	8	8	8	8	6	6	6	NA	NA	NA	NA	NA	1	6	8	6	8	1	1	8
KB1416957	Southwest China	Sichuan	3A	NA	2014-09-18	2	48	6	25.8	1	1	NA	NA	132.1	41.0912	6	2	1.773	14	TRUE	TRUE	28	NA	NA	NA	8	8	8	6	8	8	8	8	8	8	6	NA	NA	NA	NA	NA	1	6	8	6	8	8	8	8
KB1417022	Southwest China	Yunnan	3A	NA	2014-09-19	2	65	6	19	NA	NA	NA	NA	NA	NA	NA	NA	3	14	TRUE	FALSE	1	NA	NA	NA	8	8	8	6	8	8	8	8	8	8	6	NA	NA	NA	NA	NA	1	6	8	6	8	8	8	8
KB1417026	East China	Shandong	2	NA	2014-09-19	2	45	1	25.4	1	NA	NA	NA	43.6	117.791	6	3	NA	11	TRUE	FALSE	5	NA	NA	NA	8	8	8	3	8	8	8	8	8	8	2	NA	NA	NA	NA	NA	1	1	8	6	8	8	8	8
KB1417088	South China	Guangdong	3A	NA	2014-09-23	1	50	4	NA	NA	NA	NA	NA	246	25.3508	5	2	NA	19	TRUE	TRUE	28	NA	NA	NA	8	8	8	6	8	8	8	8	8	8	6	NA	NA	NA	NA	NA	1	6	8	6	8	8	8	8
KB1417136	South China	Guangdong	3A	NA	2014-09-23	2	43	1	NA	1	1	NA	NA	NA	NA	NA	NA	NA	NA	TRUE	FALSE	28	NA	NA	NA	8	8	8	8	8	8	8	8	8	8	8	NA	NA	NA	NA	NA	8	8	8	8	8	8	8	8
KB1417196	Central China	Henan	2	NA	2014-09-23	2	49	1	21.6	1	2	NA	NA	27	134.085	6	3	0.431	5	TRUE	FALSE	5	NA	NA	NA	8	8	8	3	8	8	8	8	8	8	6	NA	NA	NA	NA	NA	1	1	8	6	8	8	8	8
KB1417254	East China	Zhejiang	3A	NA	2014-09-24	2	53	1	NA	1	NA	NA	NA	5.49	220.179	NA	NA	NA	8	TRUE	FALSE	28	NA	NA	NA	6	6	6	6	6	8	8	6	8	8	6	NA	NA	NA	NA	NA	1	6	8	6	8	8	8	6
KB1417320	East China	Fujian	3A	NA	2014-09-25	1	52	6	43.5	NA	1	NA	NA	90.6	83.63	6	2	NA	11	TRUE	FALSE	28	NA	NA	NA	8	8	8	6	8	8	8	8	8	8	6	NA	NA	NA	NA	NA	1	6	8	6	8	8	8	8
KB1417329	Central China	Henan	3B	NA	2014-09-25	1	50	6	47.3	NA	2	NA	NA	110.8	66.4941	NA	NA	0.9	21	TRUE	FALSE	6	NA	NA	NA	8	8	8	6	8	8	8	8	8	8	5	NA	NA	NA	NA	NA	6	6	8	6	8	8	8	8
KB1417337	Central China	Hubei	3A	NA	2014-09-25	2	65	1	31.3	NA	NA	NA	NA	NA	NA	NA	3	3.98	14	TRUE	FALSE	28	NA	NA	NA	8	8	8	6	8	8	8	8	8	8	6	NA	NA	NA	NA	NA	1	6	8	6	8	8	8	8
KB1417407	North China	Hebei	3A	NA	2014-09-26	2	45	1	NA	1	1	200	100	117.2	48.4998	NA	NA	NA	7	TRUE	TRUE	28	NA	NA	NA	8	8	8	6	8	8	8	8	8	8	6	NA	NA	NA	NA	NA	1	6	8	6	8	8	8	8
KB1417453	Southwest China	Yunnan	3A	NA	2014-09-26	2	46	1	NA	1	1	160	100	NA	NA	NA	NA	NA	NA	TRUE	FALSE	28	NA	NA	NA	8	8	8	8	8	8	8	8	8	8	8	NA	NA	NA	NA	NA	8	8	8	8	8	8	8	8
KB1417474	Central China	Henan	3A	NA	2014-09-27	1	35	1	NA	1	2	NA	NA	316	20.81	NA	NA	NA	20	TRUE	TRUE	28	NA	NA	NA	8	8	8	6	8	8	8	8	8	8	6	NA	NA	NA	NA	NA	6	6	8	6	8	8	8	8
KB1417649	Central China	Henan	3B	NA	2014-09-29	2	47	1	NA	1	1	150	90	143.6	37.4086	NA	NA	NA	17	TRUE	TRUE	28	NA	NA	NA	8	8	8	6	8	8	8	8	8	8	6	NA	NA	NA	NA	NA	1	6	8	6	8	8	8	8
KB1417655	North China	Tianjin	3B	NA	2014-09-29	1	41	1	NA	1	2	NA	NA	65.5	114.512	NA	NA	NA	13	TRUE	FALSE	5	NA	NA	NA	8	8	8	3	8	8	8	8	8	8	1	NA	NA	NA	NA	NA	1	1	8	6	8	8	8	8
KB1417700	South China	Guangxi	2	NA	2014-09-30	2	55	6	56	NA	1	130	96	83	68.612	6	1	NA	10	TRUE	FALSE	6	NA	NA	NA	8	8	8	6	8	8	8	8	8	8	6	NA	NA	NA	NA	NA	6	6	8	6	8	8	8	8
KB1417727	South China	Guangdong	2	NA	2014-10-01	2	62	1	19	1	1	182	104	52.1	98.5823	2	3	NA	8	TRUE	FALSE	2	NA	NA	NA	8	8	8	6	8	8	8	8	8	8	3	NA	NA	NA	NA	NA	1	1	8	6	8	8	8	8
KB1417790	Central China	Henan	3A	NA	2014-10-01	1	45	6	35	1	1	NA	NA	76	104.739	NA	2	3	5	TRUE	FALSE	30	NA	NA	NA	8	8	8	6	8	8	8	8	8	8	5	NA	NA	NA	NA	NA	1	6	8	6	8	8	8	8
KB1417804	South China	Guangxi	2	NA	2014-09-30	1	61	1	24.2	NA	NA	NA	NA	NA	NA	6	NA	5.746	13	TRUE	FALSE	28	NA	NA	NA	8	8	8	6	8	8	8	8	8	8	6	NA	NA	NA	NA	NA	1	6	8	6	8	8	8	8
KB1417840	Northwest China	Shanxi3	3A	NA	2014-10-05	1	48	1	22.6	NA	NA	NA	NA	97.3	78.905	2	3	5.02	9	TRUE	FALSE	28	NA	NA	NA	8	8	8	6	8	8	8	8	8	8	6	NA	NA	NA	NA	NA	6	6	8	6	8	8	8	8
KB1417909	Central China	Hunan	3A	NA	2014-10-08	1	43	5	40.3	NA	1	NA	NA	129.7	57.7354	4	3	4.016	NA	TRUE	TRUE	28	NA	NA	NA	8	8	8	8	8	8	8	8	8	8	8	NA	NA	NA	NA	NA	8	8	8	8	8	8	8	8
KB1417957	Northwest China	Shanxi3	3B	NA	2014-10-08	1	63	1	NA	1	1	NA	NA	181	33.5304	NA	NA	NA	35	TRUE	TRUE	28	NA	NA	NA	8	8	8	6	8	8	8	8	8	8	6	NA	NA	NA	NA	NA	1	6	8	6	8	8	8	8
KB1418003	East China	Shandong	3B	NA	2014-10-09	2	72	1	NA	1	1	150	80	92	53.763	NA	NA	NA	33	TRUE	TRUE	5	NA	NA	NA	8	8	8	3	8	8	8	8	8	8	6	NA	NA	NA	NA	NA	6	2	8	6	8	8	8	8
KB1418042	Central China	Henan	3B	NA	2014-10-10	1	49	1	NA	1	2	NA	NA	57.8	113.964	NA	NA	NA	16	TRUE	FALSE	5	NA	NA	NA	8	8	8	3	8	8	8	8	8	8	6	NA	NA	NA	NA	NA	1	1	8	6	8	8	8	8
KB1418099	East China	Shandong	3A	NA	2014-10-10	1	50	1	NA	1	1	190	110	185	35.7784	NA	NA	NA	22	TRUE	TRUE	28	NA	NA	NA	8	8	8	6	8	8	8	8	8	8	5	NA	NA	NA	NA	NA	1	5	8	6	8	8	8	8
KB1418147	South China	Guangxi	2	NA	2014-10-10	1	71	6	42.3	2	2	NA	NA	132.9	46.0494	5	2	NA	16	TRUE	TRUE	14	NA	NA	NA	8	8	8	2	8	8	8	8	8	8	6	NA	NA	NA	NA	NA	1	6	8	6	8	8	8	8
KB1418203	Central China	Henan	3B	NA	2014-10-12	2	52	5	45.9	2	1	NA	NA	100.4	55.6701	1	3	2.481	21	TRUE	TRUE	32	NA	NA	NA	8	8	8	6	8	8	8	8	8	8	6	NA	NA	NA	NA	NA	1	6	8	6	8	8	8	8
KB1418210	Northwest China	Gansu	3B	NA	2014-10-11	1	55	6	45.4	2	2	NA	NA	77.7	96.7506	6	2	1.175	9	TRUE	FALSE	6	NA	NA	NA	8	8	8	6	8	8	8	8	8	8	6	NA	NA	NA	NA	NA	1	6	8	6	8	8	8	8
KB1418297	Central China	Henan	3A	NA	2014-10-13	2	34	6	46	1	2	NA	NA	28	147.213	5	2	1.05	4	TRUE	FALSE	2	NA	NA	NA	8	8	8	6	8	8	8	8	8	8	3	NA	NA	NA	NA	NA	1	2	8	6	8	8	8	8
KB1418310	East China	Zhejiang	3A	NA	2014-10-13	1	59	6	42.8	2	2	NA	NA	87	83.6173	6	1	1.28	22	TRUE	FALSE	28	NA	NA	NA	8	8	8	6	8	8	8	8	8	8	5	NA	NA	NA	NA	NA	5	6	8	6	8	8	8	8
KB1418350	South China	Guangdong	3A	NA	2014-10-15	1	60	4	33.2	1	2	NA	NA	476	10.6389	1	2	2.49	24	TRUE	TRUE	28	NA	NA	NA	8	8	8	6	8	8	8	8	8	8	6	NA	NA	NA	NA	NA	6	6	8	6	8	8	8	8
KB1418365	East China	Jiangsu	2	NA	2014-10-15	1	32	4	18	1	2	NA	NA	229.1	31.3527	2	2	2.87	4	TRUE	TRUE	28	NA	NA	NA	8	8	8	6	8	8	8	8	8	8	6	NA	NA	NA	NA	NA	1	6	8	6	8	8	8	8
KB1418400	Southwest China	Sichuan	3A	NA	2014-10-14	1	46	1	NA	1	2	NA	NA	84	95.5831	NA	NA	NA	16	TRUE	FALSE	2	28	NA	NA	8	8	8	6	8	8	8	8	6	6	3	NA	NA	NA	NA	NA	1	2	8	6	8	8	8	8
KB1418430	East China	Jiangxi	3A	NA	2014-10-16	1	69	1	NA	1	1	148	83	138	44.6225	NA	NA	NA	12	TRUE	TRUE	28	NA	NA	NA	8	8	8	6	8	8	8	8	8	8	6	NA	NA	NA	NA	NA	1	6	8	6	8	8	8	8
KB1418461	East China	Zhejiang	3A	NA	2014-10-15	1	53	5	43.2	2	2	NA	NA	121	58.5318	1	2	NA	24	TRUE	TRUE	2	28	NA	NA	8	8	8	6	8	8	8	8	8	8	2	NA	NA	NA	NA	NA	6	6	8	6	8	8	8	8
KB1418513	Central China	Henan	3B	NA	2014-10-15	2	77	3	41.7	2	2	NA	NA	507.3	6.58846	4	2	3.195	4	TRUE	FALSE	21	NA	NA	NA	8	8	8	6	8	8	8	8	8	8	6	NA	NA	NA	NA	NA	1	6	8	6	8	8	8	8
KB1418515	Central China	Henan	3B	NA	2014-10-15	1	76	6	35.7	2	1	NA	NA	89.5	71.7064	NA	3	2.546	16	TRUE	FALSE	28	NA	NA	NA	8	8	8	6	8	8	8	8	8	8	6	NA	NA	NA	NA	NA	1	6	8	6	8	8	8	8
KB1418569	South China	Guangdong	2	NA	2014-10-17	2	59	6	28.5	1	1	NA	NA	53.9	99.5631	6	1	0.4	10	TRUE	FALSE	5	NA	NA	NA	8	8	8	3	8	8	8	8	8	8	6	NA	NA	NA	NA	NA	1	6	8	6	8	8	8	8
KB1418582	East China	Shandong	3A	NA	2014-10-16	2	42	1	NA	1	1	NA	NA	66	99.1737	NA	NA	NA	10	TRUE	FALSE	5	NA	NA	NA	8	8	8	3	8	8	8	8	8	8	6	NA	NA	NA	NA	NA	1	2	8	6	8	8	8	8
KB1418584	East China	Shandong	3A	NA	2014-10-16	1	55	1	NA	1	2	NA	NA	106	67.7303	NA	NA	NA	17	TRUE	FALSE	2	5	64	NA	8	8	8	3	8	8	8	8	8	8	3	NA	NA	NA	NA	NA	6	3	8	6	8	8	8	8
KB1418590	Northeast China	Liaoning	3A	NA	2014-10-16	1	50	1	NA	1	2	NA	NA	69.47	104.928	NA	NA	NA	30	TRUE	FALSE	4	NA	NA	NA	8	8	8	6	8	8	8	8	8	8	6	NA	NA	NA	NA	NA	5	6	8	6	8	8	8	8
KB1418610	North China	Hebei	3A	NA	2014-10-16	1	47	4	38.6	2	1	180	110	162	42.9023	2	2	2.996	11	TRUE	TRUE	2	NA	NA	NA	8	8	8	6	8	8	8	8	8	8	3	NA	NA	NA	NA	NA	1	2	8	6	8	8	8	8
KB1418645	East China	Jiangxi	3A	NA	2014-10-17	2	58	1	NA	1	1	NA	NA	67.3	86.5652	NA	NA	NA	14	TRUE	FALSE	5	NA	NA	NA	8	8	8	3	8	8	8	8	6	6	5	NA	NA	NA	NA	NA	1	2	8	1	8	8	8	8
KB1418648	East China	Fujian	3A	NA	2014-10-17	2	46	5	33.9	1	2	NA	NA	NA	NA	4	3	NA	8	TRUE	FALSE	2	NA	NA	NA	8	8	8	6	8	8	8	8	8	8	3	NA	NA	NA	NA	NA	1	2	8	6	8	8	8	8
KB1418724	South China	Guangxi	3A	NA	2014-10-20	1	42	4	NA	1	NA	NA	NA	507	11.1862	2	3	3.835	NA	TRUE	TRUE	2	NA	NA	NA	8	8	8	8	8	8	8	8	8	8	8	NA	NA	NA	NA	NA	8	8	8	8	8	8	8	8
KB1418739	South China	Guangdong	3A	NA	2014-10-21	1	32	1	NA	1	1	161	101	140	56.8691	NA	NA	NA	7	TRUE	TRUE	28	NA	NA	NA	8	8	8	6	8	8	8	8	8	8	6	NA	NA	NA	NA	NA	6	6	8	6	8	8	8	8
KB1418850	Central China	Henan	3A	NA	2014-10-21	2	60	1	NA	1	2	NA	NA	57	97.0638	NA	NA	NA	9	TRUE	FALSE	5	NA	NA	NA	1	1	6	3	8	8	8	8	8	8	6	NA	NA	NA	NA	NA	6	2	8	6	8	8	8	8
KB1418919	South China	Guangxi	2	NA	2014-10-22	2	49	1	25.3	NA	1	150	96	59.75	103.248	4	3	3.6	45	TRUE	FALSE	28	NA	NA	NA	8	8	8	6	8	8	8	8	8	8	6	NA	NA	NA	NA	NA	1	6	8	6	8	8	8	8
KB1418973	South China	Guangdong	3A	NA	2014-10-24	2	38	1	NA	1	NA	NA	NA	NA	NA	NA	NA	NA	23	TRUE	FALSE	28	NA	NA	NA	8	8	8	6	8	8	8	8	8	8	6	NA	NA	NA	NA	NA	6	6	8	6	8	8	8	8
KB1418975	South China	Guangdong	3A	NA	2014-10-24	2	39	5	NA	1	NA	NA	NA	103.4	58.8603	3	1	NA	29	TRUE	TRUE	28	NA	NA	NA	8	8	8	6	8	8	8	8	6	6	6	NA	NA	NA	NA	NA	6	6	8	6	8	8	8	8
KB1418983	East China	Jiangxi	3A	NA	2014-10-24	2	69	5	31.7	1	1	148	71	65	83.5685	1	2	NA	9	TRUE	FALSE	5	NA	NA	NA	8	8	8	3	8	8	8	8	8	8	6	NA	NA	NA	NA	NA	6	1	8	6	8	8	8	8
KB1419008	Central China	Henan	3A	NA	2014-10-23	2	56	1	NA	1	2	NA	NA	42	110.381	NA	NA	NA	7	TRUE	FALSE	4	NA	NA	NA	8	8	8	5	8	8	8	8	8	8	6	NA	NA	NA	NA	NA	6	6	8	6	8	8	8	8
KB1419013	South China	Guangxi	3A	NA	2014-10-23	1	65	4	41.8	NA	1	NA	NA	136.3	46.587	NA	2	NA	19	TRUE	TRUE	1	NA	NA	NA	8	8	8	6	8	8	8	8	8	8	6	NA	NA	NA	NA	NA	6	6	8	6	8	8	8	8
KB1419050	East China	Jiangxi	3A	NA	2014-10-24	2	58	1	NA	1	NA	NA	NA	NA	NA	NA	NA	NA	12	TRUE	FALSE	28	NA	NA	NA	8	8	8	6	8	8	8	8	8	8	6	NA	NA	NA	NA	NA	6	6	8	6	8	8	8	8
KB1419072	East China	Anhui	3A	NA	2014-10-24	1	30	6	44.3	NA	2	NA	NA	86	103.953	6	3	3.368	16	TRUE	FALSE	28	NA	NA	NA	8	8	8	6	8	8	8	8	8	8	6	NA	NA	NA	NA	NA	1	6	8	6	8	8	8	8
KB1419079	North China	Hebei	3A	NA	2014-10-24	1	63	1	NA	1	1	NA	NA	109.2	61.7676	NA	NA	NA	9	TRUE	FALSE	5	64	NA	NA	8	8	8	3	8	8	8	8	8	8	6	NA	NA	NA	NA	NA	2	2	8	6	8	8	8	8
KB1419081	Southwest China	Yunnan	3A	NA	2014-10-24	2	46	6	37.2	NA	2	NA	NA	43	117.5	5	2	0.944	39	TRUE	FALSE	6	NA	NA	NA	8	8	8	6	8	8	8	8	8	8	6	NA	NA	NA	NA	NA	1	6	8	6	8	8	8	8
KB1419093	South China	Guangxi	2	NA	2014-10-24	1	61	1	31.3	2	1	NA	NA	506	9.81195	2	3	6.51	23	TRUE	TRUE	82	NA	NA	NA	8	8	8	2	8	8	8	8	8	8	2	NA	NA	NA	NA	NA	5	5	8	2	8	8	8	8
KB1419122	East China	Zhejiang	3A	NA	2014-10-25	1	52	1	22	1	1	158	81	42.8	126.254	NA	NA	9.632	12	TRUE	FALSE	28	NA	NA	NA	6	6	6	6	6	8	8	6	8	8	6	NA	NA	NA	NA	NA	1	6	8	6	8	8	8	6
KB1419134	East China	Jiangsu	3B	NA	2014-10-26	1	71	1	33.1	NA	1	168	94	63	94.2488	5	3	4.05	15	TRUE	FALSE	5	NA	NA	NA	1	1	6	3	8	8	8	8	8	8	6	NA	NA	NA	NA	NA	1	3	8	1	8	8	8	8
KB1419241	South China	Hainan	3A	NA	2014-10-29	2	59	4	37.5	NA	1	150	70	141	35.1525	6	NA	5.4	24	TRUE	TRUE	28	NA	NA	NA	8	8	8	6	6	8	8	6	8	8	6	NA	NA	NA	NA	NA	6	6	8	6	8	8	8	6
KB1419341	South China	Guangxi	2	NA	2014-10-29	1	51	1	NA	1	NA	NA	NA	184.1	35.738	NA	NA	NA	6	TRUE	TRUE	28	NA	NA	NA	8	8	8	6	8	8	8	8	8	8	6	NA	NA	NA	NA	NA	1	6	8	6	8	8	8	8
KB1419404	Southwest China	Yunnan	3B	NA	2014-10-29	1	67	6	32.8	1	1	180	100	129	49.0982	6	2	2.034	17	TRUE	TRUE	28	NA	NA	NA	8	8	8	6	8	8	8	8	6	6	6	NA	NA	NA	NA	NA	1	6	6	6	6	8	8	8
KB1419432	South China	Guangdong	2	NA	2014-10-31	2	37	5	44	NA	2	NA	NA	58	113.433	4	2	0.75	2	TRUE	FALSE	2	NA	NA	NA	8	8	8	6	8	8	8	8	8	8	3	NA	NA	NA	NA	NA	1	3	8	6	8	8	8	8
KB1419447	East China	Anhui	2	NA	2014-10-30	1	53	6	35	1	1	150	90	113	63.5781	6	3	3.7	12	TRUE	FALSE	28	NA	NA	NA	8	8	8	6	8	8	8	8	8	8	6	NA	NA	NA	NA	NA	1	6	8	6	8	8	8	8
KB1419463	Southwest China	Guizhou	3A	NA	2014-10-30	1	40	1	NA	1	NA	NA	NA	NA	NA	NA	NA	NA	31	TRUE	FALSE	5	NA	NA	NA	8	8	8	3	8	8	8	8	6	6	6	NA	NA	NA	NA	NA	5	6	8	6	8	8	8	8
KB1419481	Southwest China	Yunnan	3A	NA	2014-10-30	2	45	5	30.7	NA	2	NA	NA	NA	NA	4	3	NA	30	TRUE	FALSE	21	NA	NA	NA	8	8	8	6	8	8	8	8	8	8	6	NA	NA	NA	NA	NA	1	6	8	6	8	8	8	8
KB1419488	East China	Zhejiang	3A	NA	2014-10-30	1	41	4	37.3	NA	NA	NA	NA	149	49.5115	1	2	1.694	11	TRUE	TRUE	28	NA	NA	NA	8	8	8	6	8	8	8	8	8	8	6	NA	NA	NA	NA	NA	1	6	8	6	8	8	8	8
KB1419545	Southwest China	Sichuan	3A	NA	2014-10-31	1	73	6	45.2	1	1	170	80	109	57.7053	6	3	NA	20	TRUE	TRUE	28	NA	NA	NA	8	8	8	6	8	8	8	8	8	8	6	NA	NA	NA	NA	NA	1	6	8	6	8	8	8	8
KB1419606	Southwest China	Chongqing	3A	NA	2014-11-01	2	51	6	41	2	2	NA	NA	95	59.9378	5	1	0.58	23	TRUE	TRUE	32	NA	NA	NA	8	8	8	6	8	8	8	8	8	8	6	NA	NA	NA	NA	NA	6	6	8	6	8	8	8	8
KB1419637	South China	Guangdong	3A	NA	2014-11-04	1	52	6	NA	NA	NA	NA	NA	98.6	75.4976	5	1	NA	21	TRUE	FALSE	28	NA	NA	NA	6	6	6	6	8	8	8	8	8	8	6	NA	NA	NA	NA	NA	6	6	8	6	8	8	8	8
KB1419745	Northeast China	Liaoning	3A	NA	2014-11-04	1	51	1	19.4	1	2	NA	NA	72.5	102.381	2	4	NA	30	TRUE	FALSE	5	NA	NA	NA	8	8	8	3	8	8	8	8	8	8	6	NA	NA	NA	NA	NA	1	2	8	6	8	8	8	8
KB1419763	East China	Zhejiang	3B	NA	2014-11-04	2	41	6	29.8	1	2	NA	NA	34	131.476	6	2	2.136	42	TRUE	FALSE	28	NA	NA	NA	8	8	8	6	8	8	8	8	6	6	6	NA	NA	NA	NA	NA	6	6	8	6	8	8	8	8
KB1419839	North China	Shanxi1	3A	NA	2014-11-05	1	43	1	27.2	1	1	140	80	82.3	100.062	4	3	NA	11	TRUE	FALSE	5	NA	NA	NA	8	8	8	3	8	8	8	8	8	8	6	NA	NA	NA	NA	NA	1	2	8	6	8	8	8	8
KB1419845	Northwest China	Gansu	3A	NA	2014-11-05	1	36	6	41.9	NA	1	140	90	85.6	100.226	6	2	NA	20	TRUE	FALSE	28	NA	NA	NA	8	8	8	6	8	8	8	8	8	8	6	NA	NA	NA	NA	NA	1	6	8	6	8	8	8	8
KB1419876	Southwest China	Sichuan	2	NA	2014-11-05	1	46	5	46.9	NA	1	NA	NA	94	83.4302	1	2	0.635	8	TRUE	FALSE	6	NA	NA	NA	8	8	8	6	8	8	8	8	8	8	6	NA	NA	NA	NA	NA	1	6	8	6	8	8	8	8
KB1419916	East China	Shandong	3B	NA	2014-11-05	1	69	1	32.3	NA	1	140	80	139.4	44.0812	6	3	3.61	NA	TRUE	TRUE	28	NA	NA	NA	8	8	8	8	8	8	8	8	8	8	8	NA	NA	NA	NA	NA	8	8	8	8	8	8	8	8
KB1419918	South China	Guangdong	2	NA	2014-11-07	2	44	5	41.9	NA	2	NA	NA	66.8	96.376	4	1	NA	15	TRUE	FALSE	6	NA	NA	NA	8	8	8	6	8	8	8	8	8	8	6	NA	NA	NA	NA	NA	1	6	8	6	8	8	8	8
KB1419923	East China	Jiangxi	3A	NA	2014-11-07	1	45	5	30.7	NA	1	144	100	75	105.311	3	2	1.634	13	TRUE	FALSE	28	NA	NA	NA	8	8	8	6	8	8	8	8	8	8	6	NA	NA	NA	NA	NA	1	6	8	6	8	8	8	8
KB1419928	South China	Guangdong	3B	NA	2014-11-07	1	48	1	NA	1	1	140	103	86.3	91.2213	NA	NA	NA	3	TRUE	FALSE	5	NA	NA	NA	8	8	8	3	3	8	8	4	8	8	6	NA	NA	NA	NA	NA	6	2	8	6	8	8	8	1
KB1419945	Central China	Henan	3A	NA	2014-11-06	1	44	1	NA	1	2	NA	NA	71	108.47	NA	NA	NA	11	TRUE	FALSE	5	NA	NA	NA	8	8	8	3	8	8	8	8	8	8	6	NA	NA	NA	NA	NA	6	2	8	6	8	8	8	8
KB1419961	East China	Anhui	3A	NA	2014-11-06	1	51	1	27.7	NA	1	152	85	171	39.0741	3	3	3.53	15	TRUE	TRUE	28	NA	NA	NA	8	8	8	6	6	8	8	6	8	8	5	NA	NA	NA	NA	NA	6	1	8	6	8	8	8	6
KB1420002	North China	Hebei	3A	NA	2014-11-07	1	55	1	NA	1	NA	NA	NA	57	109.888	NA	NA	NA	47	TRUE	FALSE	5	NA	NA	NA	8	8	8	3	8	8	8	8	6	6	6	NA	NA	NA	NA	NA	1	2	8	6	8	8	8	8
KB1420011	East China	Zhejiang	3A	NA	2014-11-07	2	51	5	39.8	NA	1	137	100	101.6	55.263	1	1	NA	15	TRUE	TRUE	2	NA	NA	NA	8	8	8	6	6	8	8	6	6	6	3	NA	NA	NA	NA	NA	1	2	6	6	6	8	8	6
KB1420059	East China	Jiangsu	3A	NA	2014-11-08	2	47	6	24.2	1	1	180	100	45.2	114.778	6	2	NA	NA	TRUE	FALSE	28	31	NA	NA	8	8	8	8	8	8	8	8	8	8	8	NA	NA	NA	NA	NA	8	8	8	8	8	8	8	8
KB1420091	Central China	Henan	3B	NA	2014-11-08	2	39	1	NA	1	NA	NA	NA	34	133.337	NA	NA	NA	22	TRUE	FALSE	5	28	NA	NA	8	8	8	2	8	8	8	8	8	8	6	NA	NA	NA	NA	NA	6	6	8	6	8	8	8	8
KB1420094	Central China	Henan	3B	NA	2014-11-08	2	50	6	39.9	1	1	NA	NA	113	48.9381	5	3	6.174	31	TRUE	TRUE	28	NA	NA	NA	8	8	8	6	8	8	8	8	8	8	6	NA	NA	NA	NA	NA	1	6	8	6	8	8	8	8
KB1420152	East China	Shandong	3A	NA	2014-11-10	2	46	1	NA	1	2	NA	NA	60	105.303	NA	NA	NA	27	TRUE	FALSE	5	NA	NA	NA	8	8	8	4	8	8	8	8	8	8	6	NA	NA	NA	NA	NA	6	1	8	2	8	8	8	8
KB1420178	East China	Jiangxi	3A	NA	2014-11-12	1	34	5	39.5	2	1	172	92	114	71.8862	2	3	8.182	13	TRUE	FALSE	28	NA	NA	NA	8	8	8	6	8	8	8	8	8	8	6	NA	NA	NA	NA	NA	1	6	8	6	8	8	8	8
KB1420193	Southwest China	Yunnan	3B	NA	2014-11-11	1	56	1	32	NA	1	160	90	62	105.413	6	2	3.958	5	TRUE	FALSE	5	28	NA	NA	8	8	8	3	8	8	8	8	6	6	6	NA	NA	NA	NA	NA	1	6	6	6	6	8	8	8
KB1420206	East China	Zhejiang	3A	NA	2014-11-11	2	22	6	NA	NA	1	169	108	NA	NA	6	3	NA	13	TRUE	FALSE	1	NA	NA	NA	8	8	8	6	8	8	8	8	8	8	6	NA	NA	NA	NA	NA	1	6	8	6	8	8	8	8
KB1420238	South China	Guangdong	3A	NA	2014-11-12	1	64	1	NA	1	NA	NA	NA	89	78.5432	NA	NA	NA	NA	TRUE	FALSE	5	28	NA	NA	8	8	8	8	8	8	8	8	8	8	8	NA	NA	NA	NA	NA	8	8	8	8	8	8	8	8
KB1420266	South China	Guangdong	3A	NA	2014-11-13	2	65	4	31.4	NA	1	145	80	307	13.1555	6	3	2.8	32	TRUE	TRUE	28	NA	NA	NA	8	8	8	6	8	8	8	8	8	8	6	NA	NA	NA	NA	NA	5	6	8	6	8	8	8	8
KB1420294	East China	Shandong	3A	NA	2014-11-13	2	52	1	NA	1	1	150	80	78	75.5397	NA	NA	NA	21	TRUE	FALSE	28	NA	NA	NA	8	8	8	6	8	8	8	8	8	8	6	NA	NA	NA	NA	NA	1	6	8	6	8	8	8	8
KB1420296	East China	Shandong	3A	NA	2014-11-13	1	43	4	40.86	NA	2	NA	NA	219.92	30.4922	6	2	1.419	7	TRUE	TRUE	2	NA	NA	NA	8	8	8	6	8	8	8	8	8	8	3	NA	NA	NA	NA	NA	6	1	8	6	8	8	8	8
KB1420363	Northeast China	Liaoning	3A	NA	2014-11-13	1	28	1	NA	1	2	NA	NA	57.4	132.457	NA	NA	NA	2	TRUE	FALSE	5	NA	NA	NA	8	8	8	3	8	8	8	8	8	8	6	NA	NA	NA	NA	NA	1	2	8	5	8	8	8	8
KB1420367	East China	Zhejiang	3B	NA	2014-11-13	2	62	1	NA	1	2	NA	NA	45	103.45	NA	NA	NA	20	TRUE	FALSE	5	NA	NA	NA	8	8	8	3	8	8	8	8	6	6	6	NA	NA	NA	NA	NA	1	2	8	6	8	8	8	8
KB1420463	Northwest China	Shanxi3	3A	NA	2014-11-14	1	52	1	NA	1	2	NA	NA	65.2	106.197	NA	NA	NA	8	TRUE	FALSE	5	NA	NA	NA	8	8	8	3	8	8	8	8	8	8	6	NA	NA	NA	NA	NA	1	2	8	6	8	8	8	8
KB1420470	Central China	Henan	3A	NA	2014-11-14	2	47	1	NA	1	1	148	85	47	113.313	NA	NA	NA	19	TRUE	FALSE	5	28	NA	NA	8	8	8	3	8	8	8	8	8	8	6	NA	NA	NA	NA	NA	6	1	8	5	8	8	8	8
KB1420502	North China	Tianjin	3A	NA	2014-11-14	2	65	1	20.7	NA	NA	NA	NA	76.8	70.2516	5	NA	4.67	NA	TRUE	FALSE	5	NA	NA	NA	8	8	8	8	8	8	8	8	8	8	8	NA	NA	NA	NA	NA	8	8	8	8	8	8	8	8
KB1420518	Southwest China	Chongqing	3A	NA	2014-11-15	1	52	4	NA	2	2	NA	NA	172	38.528	6	2	NA	6	TRUE	TRUE	28	NA	NA	NA	8	8	8	6	8	8	8	8	8	8	6	NA	NA	NA	NA	NA	1	6	8	6	8	8	8	8
KB1420539	Northwest China	Shanxi3	3A	NA	2014-11-16	1	61	1	NA	1	2	NA	NA	69	97.3969	NA	NA	NA	6	TRUE	FALSE	2	28	NA	NA	8	8	8	6	8	8	8	8	8	8	3	NA	NA	NA	NA	NA	1	6	8	6	8	8	8	8
KB1420566	East China	Zhejiang	3B	NA	2014-11-17	1	54	1	33.49	1	1	150	110	146.6	46.0864	6	3	5.322	13	TRUE	TRUE	28	NA	NA	NA	8	8	8	6	8	8	8	8	8	8	6	NA	NA	NA	NA	NA	5	6	8	6	8	8	8	8
KB1420629	Northeast China	Heilongjiang	2	NA	2014-11-17	2	59	4	NA	1	1	NA	NA	154	31.5973	4	3	NA	61	TRUE	TRUE	28	NA	NA	NA	8	8	8	6	8	8	8	8	8	8	6	NA	NA	NA	NA	NA	5	6	8	6	8	8	8	8
KB1420701	Northwest China	Shanxi3	3A	NA	2014-11-19	1	32	6	NA	2	2	NA	NA	NA	NA	6	2	1.522	18	TRUE	FALSE	2	28	NA	NA	8	8	8	6	8	8	8	8	8	8	3	NA	NA	NA	NA	NA	1	2	8	6	8	8	8	8
KB1420754	Northeast China	Liaoning	3A	NA	2014-11-20	1	27	5	44.6	2	1	160	100	97	91.7893	2	1	1.38	17	TRUE	FALSE	28	NA	NA	NA	8	8	8	6	8	8	8	8	8	8	6	NA	NA	NA	NA	NA	1	6	8	6	8	8	8	8
KB1420758	Northwest China	Qinghai	3A	NA	2014-11-20	1	68	6	31	1	2	NA	NA	54.6	102.087	5	3	NA	12	TRUE	FALSE	28	NA	NA	NA	8	8	8	6	8	8	8	8	8	8	6	NA	NA	NA	NA	NA	1	6	8	6	8	8	8	8
KB1420824	South China	Guangdong	3B	NA	2014-11-22	1	40	1	NA	1	1	160	101	190	37.1643	NA	NA	NA	11	TRUE	TRUE	28	NA	NA	NA	8	8	8	6	8	8	8	8	8	8	6	NA	NA	NA	NA	NA	5	6	8	6	8	8	8	8
KB1420866	Central China	Henan	3B	NA	2014-11-22	1	62	1	NA	2	2	NA	NA	79	91.4822	NA	NA	NA	10	TRUE	FALSE	5	NA	NA	NA	8	8	8	3	8	8	8	8	8	8	6	NA	NA	NA	NA	NA	1	6	8	6	8	8	8	8
KB1420932	South China	Hainan	3A	NA	2014-11-25	1	51	6	67.1	2	1	180	90	105	70.4633	6	2	1	30	TRUE	FALSE	28	NA	NA	NA	8	8	8	6	8	8	8	8	8	8	6	NA	NA	NA	NA	NA	6	6	8	6	8	8	8	8
KB1420955	East China	Shandong	3B	NA	2014-11-24	2	51	1	30	1	1	180	70	84	69.5528	2	3	4.82	14	TRUE	FALSE	28	NA	NA	NA	8	8	8	6	8	8	8	8	8	8	6	NA	NA	NA	NA	NA	1	6	8	6	8	8	8	8
KB1420999	North China	Shanxi1	3A	NA	2014-11-26	1	12	1	26	1	2	NA	NA	55	150.838	NA	3	6.57	13	TRUE	FALSE	1	NA	NA	NA	8	8	8	6	8	8	8	8	8	8	6	NA	NA	NA	NA	NA	1	6	8	6	8	8	8	8
KB1421006	Central China	Henan	3A	NA	2014-11-25	1	72	5	NA	NA	NA	NA	NA	NA	NA	1	2	NA	18	TRUE	FALSE	6	NA	NA	NA	8	8	8	6	8	8	8	8	8	8	6	NA	NA	NA	NA	NA	1	6	8	6	8	8	8	8
KB1421019	North China	Hebei	3A	NA	2014-11-25	1	57	1	NA	1	2	NA	NA	95	76.2445	NA	NA	NA	14	TRUE	FALSE	5	NA	NA	NA	8	8	8	3	8	8	8	8	8	8	6	NA	NA	NA	NA	NA	6	6	8	6	8	8	8	8
KB1421055	South China	Guangdong	3A	NA	2014-11-28	2	52	4	40.4	1	1	NA	NA	597	6.45008	6	1	0.75	27	TRUE	TRUE	28	NA	NA	NA	8	8	8	6	8	8	8	8	6	6	6	NA	NA	NA	NA	NA	6	6	8	6	5	8	8	8
KB1421085	North China	Hebei	3A	NA	2014-11-26	1	51	4	37	1	2	NA	NA	177.4	37.3763	2	1	2.544	6	TRUE	TRUE	18	NA	NA	NA	6	6	8	6	8	8	8	8	8	8	6	NA	NA	NA	NA	NA	6	6	8	6	8	8	8	8
KB1421089	Central China	Hunan	3A	NA	2014-11-27	2	48	6	NA	2	2	NA	NA	NA	NA	6	1	NA	11	TRUE	FALSE	6	NA	NA	NA	8	8	8	6	8	8	8	8	6	6	6	NA	NA	NA	NA	NA	5	6	8	6	8	8	8	8
KB1421147	South China	Guangdong	3A	NA	2014-11-27	2	41	1	29	2	1	174	95	73	88.4135	2	3	4.98	NA	TRUE	FALSE	28	NA	NA	NA	8	8	8	8	8	8	8	8	8	8	8	NA	NA	NA	NA	NA	8	8	8	8	8	8	8	8
KB1421326	Central China	Henan	3A	NA	2014-11-29	1	68	6	22.7	1	1	NA	NA	97.1	68.7337	6	2	NA	19	TRUE	FALSE	5	NA	NA	NA	8	8	8	3	8	8	8	8	8	8	6	NA	NA	NA	NA	NA	6	1	8	1	8	8	8	8
KB1421375	Southwest China	Chongqing	3A	NA	2014-12-01	1	40	6	46.2	2	2	NA	NA	108	73.5749	6	2	0.764	NA	TRUE	FALSE	82	NA	NA	NA	8	8	8	8	8	8	8	8	8	8	8	NA	NA	NA	NA	NA	8	8	8	8	8	8	8	8
KB1421376	Southwest China	Chongqing	3A	NA	2014-12-01	1	42	6	44.9	1	1	144	99	68	111.974	6	2	0.398	NA	TRUE	FALSE	82	NA	NA	NA	8	8	8	8	8	8	8	8	8	8	8	NA	NA	NA	NA	NA	8	8	8	8	8	8	8	8
KB1421452	Northeast China	Liaoning	3A	NA	2014-12-02	2	54	5	40.6	2	1	200	100	108.9	49.7565	4	1	1.9	4	TRUE	TRUE	6	NA	NA	NA	8	8	8	6	8	8	8	8	8	8	6	NA	NA	NA	NA	NA	6	6	8	6	8	8	8	8
KB1421479	Central China	Henan	3A	NA	2014-12-02	2	53	1	NA	1	1	178	93	58	101.374	NA	NA	NA	27	TRUE	FALSE	28	NA	NA	NA	6	6	6	6	8	8	8	8	8	8	6	NA	NA	NA	NA	NA	1	6	8	6	8	8	8	8
KB1421482	Central China	Henan	3A	NA	2014-12-02	1	54	1	NA	1	1	190	120	103	70.6169	NA	NA	NA	18	TRUE	FALSE	28	NA	NA	NA	8	8	8	6	8	8	8	8	8	8	6	NA	NA	NA	NA	NA	1	6	8	6	8	8	8	8
KB1421483	Central China	Henan	3A	NA	2014-12-02	2	43	1	17	2	2	NA	NA	47	116.542	2	3	5.5	26	TRUE	FALSE	1	NA	NA	NA	8	8	8	6	8	8	8	8	8	8	6	NA	NA	NA	NA	NA	5	6	8	6	8	8	8	8
KB1421506	South China	Guangdong	3A	NA	2014-12-03	1	58	4	35.4	2	1	164	79	578	8.53208	1	3	4.668	NA	TRUE	TRUE	28	NA	NA	NA	8	8	8	8	8	8	8	8	8	8	8	NA	NA	NA	NA	NA	8	8	8	8	8	8	8	8
KB1421554	Northeast China	Jilin	3A	NA	2014-12-02	1	56	1	NA	1	NA	NA	NA	731	6.51405	6	3	10.37	18	TRUE	TRUE	82	NA	NA	NA	8	8	8	2	8	8	8	8	8	8	2	NA	NA	NA	NA	NA	2	2	8	2	8	8	8	8
KB1421563	Central China	Henan	3B	NA	2014-12-04	1	50	1	NA	1	2	NA	NA	60.3	111.214	NA	NA	NA	17	TRUE	FALSE	28	NA	NA	NA	8	8	8	6	8	8	8	8	8	8	6	NA	NA	NA	NA	NA	6	6	8	6	8	8	8	8
KB1421607	Southwest China	Yunnan	3A	NA	2014-12-03	1	53	1	NA	1	1	158	95	114	62.9045	NA	NA	NA	22	TRUE	FALSE	28	NA	NA	NA	8	8	8	6	8	8	8	8	6	6	6	NA	NA	NA	NA	NA	5	6	8	6	8	8	8	8
KB1421609	Southwest China	Yunnan	3A	NA	2014-12-03	2	62	4	34.3	1	NA	NA	NA	398	9.81639	5	2	0.594	23	TRUE	TRUE	28	31	NA	NA	8	8	8	6	8	8	8	8	8	8	6	NA	NA	NA	NA	NA	6	5	8	6	8	8	8	8
KB1421624	Central China	Henan	2	NA	2014-12-03	2	70	1	NA	1	1	160	99	85	59.998	NA	NA	NA	NA	TRUE	TRUE	28	NA	NA	NA	8	8	8	8	8	8	8	8	8	8	8	NA	NA	NA	NA	NA	8	8	8	8	8	8	8	8
KB1421631	South China	Guangdong	3B	NA	2014-12-05	1	51	1	NA	1	2	NA	NA	110	66.6096	NA	NA	NA	13	TRUE	FALSE	28	NA	NA	NA	8	8	8	6	6	8	8	6	8	8	6	NA	NA	NA	NA	NA	5	6	8	6	8	8	8	6
KB1421672	East China	Zhejiang	3A	NA	2014-12-04	1	59	1	NA	2	2	NA	NA	66	100.596	NA	NA	NA	14	TRUE	FALSE	5	NA	NA	NA	8	8	8	3	8	8	8	8	8	8	1	NA	NA	NA	NA	NA	1	2	8	5	8	8	8	8
KB1421677	East China	Zhejiang	3A	NA	2014-12-04	1	49	7	44.1	2	2	NA	NA	56	115.456	1	5	NA	19	TRUE	FALSE	57	NA	NA	NA	8	8	8	6	8	8	8	8	8	8	6	NA	NA	NA	NA	NA	5	6	8	6	8	8	8	8
KB1421727	South China	Guangdong	2	NA	2014-12-07	1	52	1	NA	2	1	175	85	193	33.519	NA	NA	NA	23	TRUE	TRUE	28	NA	NA	NA	8	8	8	6	8	8	8	8	8	8	6	NA	NA	NA	NA	NA	1	6	8	6	8	8	8	8
KB1421767	East China	Shandong	3A	NA	2014-12-05	2	44	4	NA	1	2	NA	NA	392	11.346	5	3	NA	56	TRUE	TRUE	28	NA	NA	NA	8	8	8	6	8	8	8	8	8	8	6	NA	NA	NA	NA	NA	1	6	8	6	8	8	8	8
KB1421813	East China	Fujian	3A	NA	2014-12-05	2	54	1	NA	1	1	NA	NA	42	111.943	NA	NA	NA	10	TRUE	FALSE	5	NA	NA	NA	8	8	8	4	8	8	8	8	8	8	6	NA	NA	NA	NA	NA	1	2	8	6	8	8	8	8
KB1421816	East China	Anhui	3A	NA	2014-12-06	1	62	6	39.2	2	2	NA	NA	121	54.9459	5	3	1.69	11	TRUE	TRUE	1	NA	NA	NA	8	8	8	6	8	8	8	8	8	8	6	NA	NA	NA	NA	NA	6	6	8	6	8	8	8	8
KB1421839	South China	Guangdong	3A	NA	2014-12-08	1	43	6	46.7	NA	2	NA	NA	81	102.007	5	1	NA	10	TRUE	FALSE	2	NA	NA	NA	8	8	8	6	6	6	6	6	6	6	4	NA	NA	NA	NA	NA	1	2	6	6	6	8	8	6
KB1421855	South China	Guangdong	3B	NA	2014-12-09	1	52	4	38.5	2	1	NA	NA	227.1	27.5336	2	3	8.211	11	TRUE	TRUE	28	NA	NA	NA	8	8	8	6	8	8	8	8	8	8	6	NA	NA	NA	NA	NA	1	6	8	5	8	8	8	8
KB1421923	South China	Guangdong	2	NA	2014-12-10	2	59	1	NA	2	1	156	74	52.8	100.241	NA	NA	NA	5	TRUE	FALSE	28	NA	NA	NA	8	8	8	6	8	8	8	8	6	6	6	NA	NA	NA	NA	NA	5	6	8	6	8	8	8	8
KB1421983	Southwest China	Yunnan	3A	NA	2014-12-09	1	33	4	NA	2	2	NA	NA	147	53.2363	6	6	NA	NA	TRUE	TRUE	2	28	NA	NA	8	8	8	8	8	8	8	8	8	8	8	NA	NA	NA	NA	NA	8	8	8	8	8	8	8	8
KB1422019	Southwest China	Yunnan	3A	NA	2014-12-10	1	61	1	NA	1	2	NA	NA	124	53.7188	NA	NA	NA	28	TRUE	TRUE	28	NA	NA	NA	8	8	8	6	8	8	8	8	8	8	6	NA	NA	NA	NA	NA	6	6	8	6	8	8	8	8
KB1422021	Southwest China	Yunnan	3A	NA	2014-12-10	2	50	5	40.7	2	1	152	69	69	88.8486	1	2	1.83	46	TRUE	FALSE	28	NA	NA	NA	8	8	8	6	8	8	8	8	6	6	6	NA	NA	NA	NA	NA	6	6	8	6	8	8	8	8
KB1422029	North China	Shanxi1	3A	NA	2014-12-10	2	26	6	28.4	2	2	NA	NA	86	80.5803	NA	NA	1.863	20	TRUE	FALSE	28	NA	NA	NA	8	8	8	6	8	8	8	8	8	8	6	NA	NA	NA	NA	NA	5	6	8	6	8	8	8	8
KB1422045	Northwest China	Shanxi3	3A	NA	2014-12-10	2	65	5	38	1	2	NA	NA	66	84.378	1	3	2.481	29	TRUE	FALSE	5	28	NA	NA	8	8	8	3	5	8	8	2	6	6	6	NA	NA	NA	NA	NA	6	6	8	6	8	8	8	5
KB1422068	East China	Zhejiang	3A	NA	2014-12-10	1	65	1	NA	1	2	NA	NA	84.3	83.2808	NA	NA	NA	4	TRUE	FALSE	28	NA	NA	NA	6	6	6	6	6	8	8	6	8	8	6	NA	NA	NA	NA	NA	6	6	8	6	8	8	8	6
KB1422176	East China	Jiangsu	3A	NA	2014-12-12	1	43	1	NA	1	2	NA	NA	72.4	108.361	NA	NA	NA	NA	TRUE	FALSE	5	NA	NA	NA	8	8	8	8	8	8	8	8	8	8	5	NA	NA	NA	NA	NA	5	NA	8	5	8	8	8	8
KB1422198	East China	Shandong	3A	NA	2014-12-12	1	45	1	32.2	1	1	NA	NA	159	44.5037	3	3	5.65	21	TRUE	TRUE	28	NA	NA	NA	8	8	8	6	8	8	8	8	8	8	6	NA	NA	NA	NA	NA	1	6	8	6	8	8	8	8
KB1422199	East China	Shandong	3B	NA	2014-12-12	2	64	1	NA	1	2	NA	NA	87	60.8457	NA	NA	NA	16	TRUE	FALSE	1	NA	NA	NA	8	8	8	6	8	8	8	8	8	8	6	NA	NA	NA	NA	NA	1	6	8	6	8	8	8	8
KB1422215	Central China	Henan	3B	NA	2014-12-12	2	42	5	20	NA	2	NA	NA	104.9	56.638	1	2	1.6	39	TRUE	TRUE	28	NA	NA	NA	8	8	8	1	8	8	8	8	6	5	5	NA	NA	NA	NA	NA	1	1	8	5	8	8	8	8
KB1422240	South China	Guangxi	3A	NA	2014-12-12	1	67	2	NA	1	2	NA	NA	159.3	38.0443	NA	NA	NA	22	TRUE	FALSE	4	62	NA	NA	8	8	8	6	8	8	8	8	8	8	6	NA	NA	NA	NA	NA	1	1	8	6	8	8	8	8
KB1422241	South China	Guangxi	3A	NA	2014-12-12	1	57	1	27.5	1	1	160	90	141.7	47.0187	3	3	NA	25	TRUE	TRUE	28	NA	NA	NA	8	8	8	6	8	8	8	8	8	8	6	NA	NA	NA	NA	NA	1	6	8	6	8	8	8	8
KB1422328	East China	Shandong	3B	NA	2014-12-15	1	23	1	20.3	NA	NA	NA	NA	56	138.591	2	NA	6.54	16	TRUE	FALSE	5	NA	NA	NA	8	8	8	4	8	8	8	8	8	8	6	NA	NA	NA	NA	NA	1	2	8	5	8	8	8	8
KB1422353	North China	Hebei	3A	NA	2014-12-15	2	54	6	42	2	NA	NA	NA	36	117.766	5	1	0.92	41	TRUE	FALSE	5	NA	NA	NA	8	8	8	3	8	8	8	8	6	6	6	NA	NA	NA	NA	NA	6	6	8	6	8	8	8	8
KB1422545	Northeast China	Liaoning	3A	NA	2014-12-17	1	55	1	14.9	NA	1	NA	NA	78.7	96.2434	1	3	4.49	12	TRUE	FALSE	5	NA	NA	NA	8	8	8	3	8	8	8	8	8	8	1	NA	NA	NA	NA	NA	1	2	8	6	8	8	8	8
KB1422621	Central China	Henan	3B	NA	2014-12-19	1	80	2	NA	1	1	160	80	414.1	10.9403	NA	NA	NA	40	TRUE	FALSE	4	63	NA	NA	8	8	8	6	8	8	8	8	8	8	6	NA	NA	NA	NA	NA	5	6	8	6	8	8	8	8
KB1422628	Central China	Henan	3B	NA	2014-12-19	1	59	1	NA	1	2	NA	NA	249	23.4515	NA	NA	NA	28	TRUE	TRUE	28	NA	NA	NA	8	8	8	5	8	8	8	8	8	8	6	NA	NA	NA	NA	NA	1	6	8	6	8	8	8	8
KB1422684	Northwest China	Qinghai	3A	NA	2014-12-20	1	54	1	NA	1	1	170	110	NA	NA	NA	NA	8.5	1	TRUE	FALSE	28	NA	NA	NA	8	8	8	6	8	8	8	8	8	8	6	NA	NA	NA	NA	NA	6	6	8	6	8	8	8	8
KB1422709	East China	Shandong	2	NA	2014-12-20	1	42	1	NA	1	2	NA	NA	125.7	60.3867	NA	NA	NA	11	TRUE	FALSE	1	64	NA	NA	8	8	8	6	8	8	8	8	8	8	6	NA	NA	NA	NA	NA	6	6	8	6	8	8	8	8
KB1422744	South China	Guangxi	3A	NA	2014-12-22	2	52	1	27.4	1	2	NA	NA	154	33.1898	1	3	1.77	24	TRUE	TRUE	5	28	NA	NA	8	8	8	3	8	8	8	8	8	8	6	NA	NA	NA	NA	NA	1	1	8	6	8	8	8	8
KB1422747	Central China	Henan	3A	NA	2014-12-22	2	51	5	41	2	2	NA	NA	80	73.779	3	3	0.66	9	TRUE	FALSE	1	NA	NA	NA	8	8	8	6	8	8	8	8	8	8	6	NA	NA	NA	NA	NA	5	6	8	6	8	8	8	8
KB1422788	East China	Jiangxi	3A	NA	2014-12-24	2	68	1	NA	1	1	160	84	55	92.8442	NA	NA	NA	7	TRUE	FALSE	5	NA	NA	NA	8	8	8	3	8	8	8	8	8	8	6	NA	NA	NA	NA	NA	1	1	8	5	8	8	8	8
KB1422854	Central China	Henan	NA	NA	2014-12-23	1	49	1	NA	1	1	160	80	94.2	81.4807	NA	NA	NA	19	TRUE	FALSE	28	NA	NA	NA	8	8	8	6	8	8	8	8	8	8	6	NA	NA	NA	NA	NA	1	6	8	6	8	8	8	8
KB1500025	Northwest China	Shanxi3	3A	NA	2014-12-24	1	52	1	NA	1	2	NA	NA	NA	NA	NA	NA	NA	1	TRUE	FALSE	28	NA	NA	NA	8	8	8	6	8	8	8	8	6	6	6	NA	NA	NA	NA	NA	1	6	8	6	8	8	8	8
KB1500033	Southwest China	Sichuan	3A	NA	2014-12-24	1	59	1	NA	1	2	NA	NA	273	20.9824	NA	NA	NA	19	TRUE	TRUE	2	28	NA	NA	8	8	8	6	8	8	8	8	8	8	2	NA	NA	NA	NA	NA	6	6	8	6	8	8	8	8
KB1500053	North China	Shanxi1	3A	NA	2014-12-24	1	53	1	NA	1	1	150	90	NA	NA	NA	NA	NA	5	TRUE	FALSE	5	NA	NA	NA	8	8	8	2	2	8	8	3	8	8	6	NA	NA	NA	NA	NA	6	1	8	6	8	8	8	1
KB1500070	East China	Zhejiang	3A	NA	2014-12-24	1	54	1	NA	1	2	NA	NA	50.9	115.933	NA	NA	NA	28	TRUE	FALSE	5	NA	NA	NA	8	8	8	3	1	8	8	3	8	8	6	NA	NA	NA	NA	NA	6	2	8	1	8	8	8	1
KB1500113	East China	Shandong	2	NA	2014-12-25	2	69	5	36.3	1	1	186	113	69.1	77.6115	3	3	1.873	7	TRUE	FALSE	5	NA	NA	NA	8	8	8	3	8	8	8	8	8	8	6	NA	NA	NA	NA	NA	6	1	8	6	8	8	8	8
KB1500273	Northeast China	Liaoning	3A	NA	2014-12-27	1	50	4	40.3	2	1	150	90	301.8	19.7994	5	2	2.72	14	TRUE	TRUE	4	NA	NA	NA	8	8	8	6	8	8	8	8	8	8	6	NA	NA	NA	NA	NA	1	6	8	6	8	8	8	8
KB1500307	South China	Guangdong	3A	NA	2014-12-30	1	52	5	36	1	2	NA	NA	123	57.7876	4	4	NA	1	TRUE	TRUE	2	NA	NA	NA	8	8	8	6	6	8	8	6	8	8	3	NA	NA	NA	NA	NA	1	6	8	6	6	8	8	6
KB1500328	East China	Zhejiang	3A	NA	2014-12-29	2	60	5	38	1	1	NA	NA	40.7	108.439	4	2	5.541	12	TRUE	FALSE	2	NA	NA	NA	8	8	8	6	6	8	8	6	6	6	2	NA	NA	NA	NA	NA	5	6	6	6	6	8	8	6
KB1500331	East China	Zhejiang	2	NA	2014-12-29	2	69	1	NA	1	1	NA	NA	87	58.7457	NA	NA	NA	5	TRUE	TRUE	28	NA	NA	NA	6	6	6	6	8	8	8	8	8	8	6	NA	NA	NA	NA	NA	5	6	8	6	8	8	8	8
2004058	South China	Guangdong	3A	NA	2004-02-23	1	38	1	NA	NA	2	NA	NA	NA	NA	NA	NA	NA	19	TRUE	FALSE	6	NA	NA	NA	8	8	8	6	8	8	8	8	8	8	1	NA	NA	NA	NA	NA	1	5	8	6	8	8	8	8
2004104	Southwest China	Sichuan	3A	NA	2004-03-22	1	52	5	NA	NA	2	NA	NA	69	103.753	4	1	0.59	12	TRUE	FALSE	6	NA	NA	NA	8	8	8	6	8	8	8	8	8	8	6	NA	NA	NA	NA	NA	5	6	8	5	8	8	8	8
2004168	South China	Guangdong	3A	NA	2004-04-26	1	73	4	NA	NA	1	160	89	238	22.4483	1	3	2.25	11	TRUE	TRUE	28	NA	NA	NA	8	8	8	6	8	8	8	8	8	8	6	NA	NA	NA	NA	NA	6	6	8	6	8	8	8	8
2004343	South China	Guangdong	3A	NA	2004-07-26	2	41	5	NA	NA	2	NA	NA	NA	NA	4	3	NA	23	TRUE	FALSE	1	NA	NA	NA	8	8	8	6	8	8	8	8	6	6	6	NA	NA	NA	NA	NA	6	6	8	6	8	8	8	8
2004461	South China	Guangdong	3A	NA	2004-09-20	2	48	6	NA	NA	2	NA	NA	141	37.9765	6	1	0.71	11	TRUE	TRUE	4	NA	NA	NA	8	8	8	6	8	8	8	8	8	8	5	NA	NA	NA	NA	NA	6	6	8	6	8	8	8	8
2004525	South China	Guangdong	3A	NA	2004-11-01	1	61	6	NA	NA	2	NA	NA	148	43.3737	6	3	0.97	12	TRUE	TRUE	5	NA	NA	NA	8	8	8	2	8	8	8	8	8	8	5	NA	NA	NA	NA	NA	6	6	8	6	8	8	8	8
2004559	NA	Other countries	3A	NA	2004-11-15	1	49	6	NA	NA	1	170	80	124	58.4434	6	1	2.12	15	TRUE	TRUE	4	NA	NA	NA	8	8	8	6	8	8	8	8	8	8	6	NA	NA	NA	NA	NA	2	3	8	6	8	8	8	8
2004565	South China	Guangdong	3A	NA	2004-11-15	1	43	4	NA	NA	2	NA	NA	186.6	37.1924	1	3	NA	22	TRUE	TRUE	28	NA	NA	NA	8	8	8	6	8	8	8	8	8	8	6	NA	NA	NA	NA	NA	6	6	8	6	8	8	8	8
2004626	South China	Guangdong	3A	NA	2004-12-20	1	39	4	NA	NA	2	NA	NA	301.6	21.4071	6	2	2.18	14	TRUE	TRUE	28	NA	NA	NA	8	8	8	6	8	8	8	8	6	6	6	NA	NA	NA	NA	NA	6	6	8	6	8	8	8	8
2004632	South China	Hongkong	3A	NA	2004-12-20	1	42	6	NA	NA	2	NA	NA	80	104.28	6	1	1.93	9	TRUE	FALSE	2	NA	NA	NA	8	8	8	6	8	8	8	8	8	8	2	NA	NA	NA	NA	NA	1	1	8	6	8	8	8	8
2005113	South China	Guangdong	3A	NA	2005-03-28	1	57	1	NA	NA	2	NA	NA	67	101.391	1	4	1.32	7	TRUE	FALSE	4	NA	NA	NA	8	8	8	6	8	8	8	8	6	6	1	NA	NA	NA	NA	NA	2	5	8	6	8	8	8	8
2005246	South China	Guangdong	3A	NA	2005-06-27	2	68	1	NA	NA	1	140	60	60	90.2241	3	3	NA	15	TRUE	FALSE	5	NA	NA	NA	8	8	8	3	8	8	8	8	8	8	6	NA	NA	NA	NA	NA	1	1	8	6	8	8	8	8
2005355	South China	Guangdong	3A	NA	2005-08-29	1	43	5	NA	NA	2	NA	NA	78	105.093	2	2	1.75	6	TRUE	FALSE	28	NA	NA	NA	8	8	8	6	8	8	8	8	8	8	5	NA	NA	NA	NA	NA	6	6	8	6	8	8	8	8
2005381	South China	Guangdong	3A	NA	2005-09-12	2	62	6	NA	NA	2	NA	NA	129	38.3272	6	5	0.72	12	TRUE	TRUE	28	NA	NA	NA	8	8	8	6	8	8	8	8	8	8	6	NA	NA	NA	NA	NA	6	6	8	6	8	8	8	8
2005494	South China	Guangdong	3A	NA	2005-11-28	1	34	1	NA	NA	2	NA	NA	59	125.563	NA	NA	2.1	14	TRUE	FALSE	37	NA	NA	NA	8	8	8	1	8	8	8	8	5	1	1	NA	NA	NA	NA	NA	2	1	8	6	8	8	8	8
2006158	South China	Guangdong	3A	NA	2006-04-17	2	72	1	NA	NA	1	180	110	262	15.1697	1	4	3.22	15	TRUE	TRUE	28	NA	NA	NA	8	8	8	6	8	8	8	8	8	8	6	NA	NA	NA	NA	NA	2	2	8	6	8	8	8	8
2006319	South China	Guangdong	3A	NA	2006-07-03	1	46	5	NA	NA	2	NA	NA	76	104.006	3	6	0.2	36	TRUE	FALSE	6	NA	NA	NA	8	8	8	6	8	8	8	8	8	8	6	NA	NA	NA	NA	NA	6	6	8	6	8	8	8	8
2006379	South China	Guangdong	3A	NA	2006-07-31	1	52	1	NA	NA	2	NA	NA	77	99.1794	NA	2	0.54	18	TRUE	FALSE	6	NA	NA	NA	8	8	8	6	8	8	8	8	6	6	6	NA	NA	NA	NA	NA	6	6	8	6	8	8	8	8
2006515	South China	Guangdong	3A	NA	2006-11-05	1	52	5	NA	NA	1	150	80	91	83.1858	1	2	NA	20	TRUE	FALSE	28	NA	NA	1	8	8	8	6	8	8	8	8	8	8	6	NA	NA	NA	NA	NA	6	6	8	6	8	8	8	8
2006576	South China	Guangdong	2	NA	2006-12-11	1	26	6	NA	NA	2	NA	NA	118	72.9364	6	2	1.08	15	TRUE	FALSE	28	NA	NA	NA	8	8	8	6	8	8	8	8	8	8	1	NA	NA	NA	NA	NA	5	6	8	6	8	8	8	8
2006576	South China	Guangdong	2	NA	2006-12-11	1	26	6	NA	NA	2	NA	NA	118	72.9364	6	2	1.08	15	TRUE	FALSE	28	NA	NA	NA	8	8	8	6	8	8	8	8	8	8	1	NA	NA	NA	NA	NA	5	6	8	6	8	8	8	8
2007031	South China	Guangdong	3A	NA	2007-01-22	1	59	6	NA	NA	1	NA	NA	80	92.542	5	3	3.34	36	TRUE	FALSE	28	NA	NA	NA	8	8	8	6	8	8	8	8	8	8	6	NA	NA	NA	NA	NA	6	6	8	6	8	8	8	8
2007050	South China	Guangdong	3A	NA	2007-01-29	1	72	1	NA	NA	2	NA	NA	89	74.251	5	3	4.58	25	TRUE	FALSE	28	NA	NA	NA	8	8	8	6	8	8	8	8	8	8	6	NA	NA	NA	NA	NA	5	6	8	6	8	8	8	8
2007076	South China	Guangdong	3A	NA	2007-02-12	1	34	1	NA	NA	1	NA	NA	124	64.9377	2	2	3.762	15	TRUE	FALSE	28	NA	NA	NA	8	8	8	6	8	8	8	8	6	6	5	NA	NA	NA	NA	NA	1	6	8	6	8	8	8	8
2007098	South China	Guangdong	3A	NA	2007-03-05	2	57	6	NA	NA	1	166	80	92	59.7372	NA	2	2.78	9	TRUE	TRUE	28	NA	NA	NA	8	8	8	5	8	8	8	8	8	8	6	NA	NA	NA	NA	NA	1	5	8	6	8	8	8	8
2007180	South China	Guangdong	2	NA	2007-04-28	1	44	1	NA	NA	1	NA	NA	121	62.3517	NA	3	NA	19	TRUE	FALSE	28	NA	NA	NA	8	8	8	6	8	8	8	8	8	8	1	NA	NA	NA	NA	NA	5	6	8	6	8	8	8	8
2007258	South China	Guangdong	2	NA	2007-06-14	2	37	6	NA	NA	2	NA	NA	81	80.1901	NA	3	1	7	TRUE	FALSE	1	NA	NA	NA	8	8	8	6	8	8	8	8	8	8	6	NA	NA	NA	NA	NA	5	6	8	6	8	8	8	8
2007316	South China	Guangdong	2	NA	2007-07-31	2	69	1	NA	NA	1	162	80	121	39.4246	5	3	12.576	17	TRUE	TRUE	3	NA	NA	NA	8	8	8	6	8	8	8	6	8	8	1	NA	NA	NA	NA	NA	6	6	8	6	8	8	8	8
2007346	South China	Guangdong	3A	NA	2007-08-07	1	32	6	NA	NA	1	151	99	68	120.122	5	2	0.67	31	TRUE	FALSE	6	NA	NA	1	8	8	8	6	8	8	8	8	8	8	6	NA	NA	NA	NA	NA	1	6	8	6	8	8	8	8
2007385	East China	Fujian	3A	NA	2007-09-04	2	52	2	NA	NA	1	140	90	468	8.65746	NA	NA	NA	31	TRUE	FALSE	28	NA	NA	1	8	8	8	6	8	8	8	8	8	8	6	NA	NA	NA	NA	NA	1	6	8	6	8	8	8	8
2007567	Central China	Hunan	3A	NA	2007-12-25	2	66	1	NA	NA	2	NA	NA	250	16.7455	6	2	2.77	17	TRUE	TRUE	28	NA	NA	NA	8	8	8	6	8	8	8	8	8	8	6	NA	NA	NA	NA	NA	6	2	8	2	8	8	8	8
2008063	South China	Guangdong	2	NA	2008-03-04	2	77	1	NA	NA	1	159	73	121	37.2702	5	3	5.59	19	TRUE	TRUE	28	NA	NA	1	8	8	8	6	8	8	8	8	8	8	6	NA	NA	NA	NA	NA	5	1	8	6	8	8	8	8
2008133	South China	Guangdong	3A	NA	2008-03-31	1	61	1	18	NA	NA	NA	NA	115	58.8423	2	3	4.18	10	TRUE	TRUE	5	NA	NA	1	8	8	8	3	8	8	8	8	8	8	5	NA	NA	NA	NA	NA	6	1	8	6	8	8	8	8
2008252	South China	Guangdong	3A	NA	2008-06-18	1	45	1	NA	1	NA	NA	NA	86	93.5571	1	3	3.783	7	TRUE	FALSE	5	NA	NA	1	8	8	8	3	8	8	8	8	8	8	6	NA	NA	NA	NA	NA	6	6	8	6	8	8	8	8
2008266	South China	Guangdong	3A	NA	2008-07-08	1	49	4	NA	NA	1	150	80	181	36.9955	1	2	2.23	21	TRUE	TRUE	28	NA	NA	1	8	8	8	6	8	8	8	8	8	8	5	NA	NA	NA	NA	NA	5	5	8	6	8	8	8	8
2008276	South China	Guangdong	3A	NA	2008-07-08	1	56	5	NA	NA	NA	NA	NA	110.8	63.7498	1	3	NA	38	TRUE	FALSE	28	NA	NA	1	8	8	8	5	8	8	8	8	8	8	1	NA	NA	NA	NA	NA	6	1	8	6	8	8	8	8
2008318	South China	Guangdong	3A	NA	2008-07-29	1	67	5	NA	NA	NA	NA	NA	78	88.7885	1	1	2.88	24	TRUE	FALSE	5	NA	NA	1	8	8	8	4	8	8	8	8	8	8	6	NA	NA	NA	NA	NA	1	3	8	5	8	8	8	8
2008335	South China	Guangdong	3A	NA	2008-08-05	1	74	1	NA	NA	1	180	90	161	35.757	4	2	0.159	NA	TRUE	TRUE	5	NA	NA	1	8	8	8	2	8	8	8	8	8	8	6	NA	NA	NA	NA	NA	6	6	8	6	8	8	8	8
2008378	Central China	Hunan	3A	NA	2008-09-09	1	78	1	NA	NA	1	150	100	90	70.2314	6	1	1	23	TRUE	FALSE	5	NA	NA	1	8	8	8	3	8	8	8	8	8	8	6	NA	NA	NA	NA	NA	5	1	8	5	8	8	8	8
2008473	Central China	Hunan	3A	NA	2008-11-17	1	66	4	NA	NA	1	190	110	164	36.9891	1	3	5	17	TRUE	TRUE	28	NA	NA	1	8	8	8	5	8	8	8	8	8	8	5	NA	NA	NA	NA	NA	5	1	8	6	8	8	8	8
2008535	South China	Guangdong	3A	NA	2008-12-30	1	38	5	NA	NA	2	NA	NA	84	101.108	1	6	0.43	26	TRUE	FALSE	2	NA	NA	1	8	8	8	6	8	8	8	8	8	8	4	NA	NA	NA	NA	NA	1	1	8	6	8	8	8	8
2009031	South China	Guangdong	3A	NA	2009-02-17	1	53	1	NA	NA	NA	NA	NA	79	97.4526	5	3	4.21	22	TRUE	FALSE	4	NA	NA	1	8	8	8	6	8	8	8	8	8	8	6	NA	NA	NA	NA	NA	6	6	8	6	8	8	8	8
2009060	South China	Guangdong	3A	NA	2009-03-10	2	71	5	NA	NA	1	167	73	86	58.7415	3	2	2.18	17	TRUE	TRUE	22	NA	NA	1	8	8	8	6	8	8	8	8	8	8	6	NA	NA	NA	NA	NA	1	2	8	6	8	8	8	8
2009061	Central China	Hunan	3A	NA	2009-03-10	1	51	5	NA	NA	1	150	100	73	102.093	2	1	NA	19	TRUE	FALSE	2	NA	NA	1	8	8	8	6	8	8	8	8	6	6	3	NA	NA	NA	NA	NA	2	2	8	5	8	8	8	8
2009097	South China	Guangdong	3A	NA	2009-03-31	1	34	4	NA	NA	2	NA	NA	145	53.7464	2	2	2.38	11	TRUE	TRUE	1	NA	NA	1	8	8	8	5	8	8	8	8	8	8	6	NA	NA	NA	NA	NA	5	2	8	1	8	8	8	8
2009118	South China	Guangdong	3A	NA	2009-04-07	1	45	1	NA	NA	1	150	100	226	29.0916	NA	NA	NA	16	TRUE	TRUE	28	NA	NA	1	8	8	8	6	8	8	8	8	8	8	6	NA	NA	NA	NA	NA	2	1	8	6	8	8	8	8
2009162	South China	Guangdong	3A	NA	2009-05-05	2	50	7	NA	NA	2	NA	NA	57	104.127	2	6	NA	20	TRUE	FALSE	57	NA	NA	1	8	8	8	5	8	8	8	8	8	8	5	NA	NA	NA	NA	NA	1	6	8	1	8	8	8	8
2009474	South China	Guangdong	3A	NA	2009-11-24	1	54	5	NA	NA	1	160	110	82	93.031	2	3	1.06	20	TRUE	FALSE	28	32	NA	1	8	8	8	6	8	8	8	8	8	8	6	NA	NA	NA	NA	NA	1	6	8	5	8	8	8	8
2010066	South China	Guangdong	3A	NA	2010-03-09	2	51	1	NA	NA	1	230	110	109	50.7598	NA	NA	NA	27	TRUE	TRUE	28	NA	NA	1	8	8	8	6	8	8	8	8	8	8	6	NA	NA	NA	NA	NA	6	6	8	6	8	8	8	8
2010159	Central China	Hubei	3A	NA	2010-04-27	2	56	6	NA	NA	1	194	91	48	105.637	6	2	2.75	18	TRUE	FALSE	28	NA	NA	1	8	8	8	2	8	8	8	8	8	8	6	NA	NA	NA	NA	NA	6	6	8	6	8	8	8	8
2010246	East China	Zhejiang	3A	NA	2010-06-22	1	64	4	NA	NA	1	NA	NA	155	40.1615	6	1	0.152	13	TRUE	TRUE	4	NA	NA	1	8	8	8	6	8	8	8	8	8	8	6	NA	NA	NA	NA	NA	5	6	8	6	8	8	8	8
2010283	South China	Guangdong	3A	NA	2010-07-20	1	35	5	NA	NA	2	NA	NA	NA	NA	1	1	0.21	40	TRUE	FALSE	2	NA	NA	1	8	8	8	2	8	8	8	8	8	8	4	NA	NA	NA	NA	NA	5	3	8	6	8	8	8	8
2010292	South China	Guangdong	3A	NA	2010-07-20	2	64	1	NA	NA	1	180	65	190	23.6644	NA	NA	NA	39	TRUE	TRUE	28	NA	NA	1	8	8	8	1	8	8	8	8	8	8	6	NA	NA	NA	NA	NA	1	6	8	5	8	8	8	8
2010312	East China	Fujian	3A	NA	2010-07-27	1	47	6	NA	NA	NA	110	70	130	55.9792	5	3	NA	11	TRUE	TRUE	2	NA	NA	1	8	8	8	6	8	8	8	8	6	6	2	NA	NA	NA	NA	NA	1	1	8	6	8	8	8	8
2010329	South China	Guangdong	3A	NA	2010-08-10	2	61	5	NA	NA	1	140	90	95	55.8719	2	3	1.7	15	TRUE	TRUE	2	NA	NA	1	8	8	8	5	8	8	8	8	8	8	2	NA	NA	NA	NA	NA	5	2	8	6	8	8	8	8
2010372	Central China	Hunan	3A	NA	2010-09-07	1	58	6	NA	NA	NA	157	90	91	79.7525	5	2	2.56	32	TRUE	FALSE	28	NA	NA	1	8	8	8	5	8	8	8	8	8	8	5	NA	NA	NA	NA	NA	5	6	8	6	8	8	8	8
2010386	South China	Guangdong	3A	NA	2010-09-14	1	46	6	NA	NA	NA	NA	NA	63	112.343	6	3	2.23	21	TRUE	FALSE	5	NA	NA	1	8	8	8	2	8	8	8	8	8	8	6	NA	NA	NA	NA	NA	1	1	8	6	8	8	8	8
2010408	South China	Guangdong	3A	NA	2010-09-28	1	57	5	34.8	NA	NA	164	86	115	60.5191	2	3	3.45	15	TRUE	FALSE	28	NA	NA	1	8	8	8	2	8	8	8	8	6	6	2	NA	NA	NA	NA	NA	1	5	8	1	8	8	8	8
2011070	South China	Guangdong	3A	NA	2011-02-14	1	54	5	NA	NA	2	NA	NA	81	94.4214	2	6	1.41	31	TRUE	FALSE	57	NA	NA	1	8	8	8	6	8	8	8	8	8	8	6	NA	NA	NA	NA	NA	5	6	8	6	8	8	8	8
2011127	South China	Guangdong	3A	NA	2011-03-15	2	76	1	NA	NA	1	170	90	72	70.3048	5	4	4.95	30	TRUE	FALSE	4	NA	NA	1	8	8	8	5	8	8	8	8	8	8	6	NA	NA	NA	NA	NA	6	6	8	6	8	8	8	8
2011152	South China	Guangdong	3A	NA	2011-03-22	1	33	6	NA	NA	2	NA	NA	69	118.568	NA	1	NA	24	TRUE	FALSE	4	NA	NA	1	8	8	8	5	8	8	8	8	8	8	6	NA	NA	NA	NA	NA	5	6	8	6	8	8	8	8
2011157	South China	Guangdong	3A	NA	2011-03-21	1	44	1	NA	NA	1	189	114	67	111.086	2	4	NA	20	TRUE	FALSE	28	NA	NA	1	8	8	8	1	8	8	8	8	6	6	5	NA	NA	NA	NA	NA	6	5	8	6	8	8	8	8
2011212	South China	Guangdong	3A	NA	2011-04-13	1	71	1	13.4	NA	NA	NA	NA	67	91.8942	3	4	NA	42	TRUE	FALSE	5	NA	NA	1	8	8	8	3	8	8	8	8	8	8	6	NA	NA	NA	NA	NA	5	5	8	5	8	8	8	8
2011225	South China	Guangdong	3A	NA	2011-04-19	2	51	6	29.2	NA	1	159	70	89	64.8569	5	2	1.62	15	TRUE	FALSE	28	NA	NA	1	8	8	8	5	8	8	8	8	8	8	5	NA	NA	NA	NA	NA	6	5	8	6	8	8	8	8
2011232	South China	Guangdong	3A	NA	2011-04-19	1	48	5	NA	NA	1	150	93	77	102.006	3	1	0.89	14	TRUE	FALSE	6	NA	NA	1	8	8	8	5	8	8	8	8	8	8	5	NA	NA	NA	NA	NA	6	6	8	6	8	8	8	8
2011254	South China	Guangdong	3A	NA	2011-04-26	2	57	5	39.8	NA	1	145	NA	46	106.376	1	2	NA	28	TRUE	FALSE	28	NA	NA	1	8	8	8	5	8	8	8	8	8	8	6	NA	NA	NA	NA	NA	5	5	8	6	8	8	8	8
2011273	South China	Guangdong	3A	NA	2011-05-10	2	63	1	NA	NA	NA	NA	NA	728	4.69724	3	4	NA	13	TRUE	TRUE	8	NA	NA	1	8	8	8	6	8	8	8	8	8	8	6	NA	NA	NA	NA	NA	1	3	8	5	8	8	8	8
2011413	South China	Guangdong	3A	NA	2011-07-19	1	64	1	NA	NA	NA	NA	NA	66	97.1242	5	4	2.44	16	TRUE	FALSE	5	NA	NA	1	8	8	8	3	8	8	8	8	8	8	6	NA	NA	NA	NA	NA	5	6	8	5	8	8	8	8
2011448	South China	Guangdong	3A	NA	2011-07-26	2	58	1	30.8	NA	NA	NA	NA	79	71.3152	4	3	NA	27	TRUE	FALSE	2	NA	NA	1	8	8	8	1	8	8	8	8	8	8	3	NA	NA	NA	NA	NA	5	1	8	6	8	8	8	8
2011457	South China	Guangdong	3A	NA	2011-08-02	1	60	1	NA	NA	1	190	NA	73	95.8379	NA	NA	NA	29	TRUE	FALSE	5	NA	NA	1	8	8	8	3	8	8	8	8	8	8	5	NA	NA	NA	NA	NA	5	1	8	5	8	8	8	8
2011460	South China	Guangdong	3A	NA	2011-08-02	1	42	1	NA	NA	2	NA	NA	59	118.702	NA	NA	NA	35	TRUE	FALSE	5	NA	NA	1	8	8	8	3	8	8	8	8	8	8	6	NA	NA	NA	NA	NA	5	6	8	5	8	8	8	8
2011472	South China	Guangdong	3A	NA	2011-08-09	2	50	1	NA	NA	1	200	NA	50	108.714	NA	NA	NA	33	TRUE	FALSE	5	NA	NA	1	8	8	8	3	8	8	8	8	8	8	6	NA	NA	NA	NA	NA	6	5	8	5	8	8	8	8
2011491	South China	Guangdong	3A	NA	2011-08-09	1	46	4	NA	NA	2	NA	NA	269	23.4026	6	1	2.32	35	TRUE	TRUE	2	NA	NA	1	8	8	8	5	8	8	8	8	6	6	3	NA	NA	NA	NA	NA	1	1	8	5	8	8	8	8
2011598	South China	Guangdong	3A	NA	2011-09-27	2	44	6	NA	NA	2	NA	NA	41	121.045	6	3	2.01	25	TRUE	FALSE	5	NA	NA	1	8	8	8	2	8	8	8	8	8	8	6	NA	NA	NA	NA	NA	1	5	8	6	8	8	8	8
2011752	South China	Guangdong	3A	NA	2011-12-20	1	38	1	NA	NA	1	168	110	113	70.6429	NA	NA	NA	7	TRUE	FALSE	30	NA	NA	1	8	8	8	1	8	8	8	8	8	8	2	NA	NA	NA	NA	NA	6	6	8	6	8	8	8	8
2012134	South China	Guangdong	3A	NA	2012-03-13	1	64	1	NA	NA	2	NA	NA	85	83.0335	3	3	1.71	34	TRUE	FALSE	5	NA	NA	1	8	8	8	4	8	8	8	8	6	6	6	NA	NA	NA	NA	NA	5	1	8	1	8	8	8	8
2012171	South China	Guangdong	3A	NA	2012-04-05	2	47	1	NA	NA	2	NA	NA	71	87.6598	6	3	4.29	28	TRUE	FALSE	4	NA	NA	1	8	8	8	5	8	8	8	8	8	8	6	NA	NA	NA	NA	NA	2	5	8	5	8	8	8	8
2012251	Central China	Hubei	3A	NA	2012-05-03	2	50	6	NA	NA	1	180	110	64	97.3078	6	2	3.2	32	TRUE	FALSE	5	NA	NA	1	8	8	8	2	8	8	8	8	8	8	5	NA	NA	NA	NA	NA	6	5	8	6	8	8	8	8
2012254	South China	Guangdong	3A	NA	2012-05-03	1	50	1	NA	NA	1	220	110	285	21.219	1	3	3.86	15	TRUE	TRUE	28	NA	NA	1	8	8	8	1	8	8	8	8	8	8	1	NA	NA	NA	NA	NA	6	5	8	6	8	8	8	8
2012262	South China	Guangdong	3A	NA	2012-05-03	1	40	3	NA	NA	2	NA	NA	1014	4.90726	2	3	0.38	29	TRUE	FALSE	24	60	NA	1	8	8	8	6	8	8	8	8	8	8	5	NA	NA	NA	NA	NA	6	5	8	6	8	8	8	8
2012266	South China	Guangdong	3A	NA	2012-05-08	1	54	1	NA	NA	2	NA	NA	73	99.9636	1	2	3.37	27	TRUE	FALSE	5	NA	NA	1	8	8	8	4	8	8	8	8	8	8	2	NA	NA	NA	NA	NA	5	1	8	5	8	8	8	8
2012329	South China	Guangdong	3A	NA	2012-05-29	1	51	6	NA	NA	1	180	110	88	87.2371	5	1	NA	16	TRUE	FALSE	2	NA	NA	1	8	8	8	3	8	8	8	8	8	8	4	NA	NA	NA	NA	NA	5	2	8	5	8	8	8	8
2012334	South China	Guangdong	3A	NA	2012-05-29	1	47	6	NA	NA	NA	190	100	NA	NA	6	1	NA	21	TRUE	FALSE	28	NA	NA	1	8	8	8	6	8	8	8	8	8	8	5	NA	NA	NA	NA	NA	6	6	8	5	8	8	8	8
2012343	South China	Guangdong	3A	NA	2012-05-31	2	75	6	NA	NA	NA	NA	NA	110	42.4138	6	3	NA	27	TRUE	TRUE	5	NA	NA	1	8	8	8	4	8	8	8	8	8	8	6	NA	NA	NA	NA	NA	6	5	8	6	8	8	8	8
2012405	South China	Guangdong	3A	NA	2012-06-19	1	44	5	NA	NA	2	NA	NA	66	111.774	1	6	0.29	27	TRUE	FALSE	2	NA	NA	1	8	8	8	6	8	8	8	8	6	6	2	NA	NA	NA	NA	NA	5	1	8	5	8	8	8	8
2012492	South China	Guangdong	3A	NA	2012-08-07	1	59	4	NA	NA	1	160	100	169	37.4679	2	2	3.15	8	TRUE	TRUE	2	NA	NA	1	8	8	8	1	8	8	8	8	8	8	4	NA	NA	NA	NA	NA	2	2	8	1	8	8	8	8
2012495	South China	Guangdong	3A	NA	2012-08-07	2	50	1	NA	NA	1	214	91	113	48.9381	1	2	6.92	29	TRUE	TRUE	28	NA	NA	1	8	8	8	6	8	8	8	8	8	8	5	NA	NA	NA	NA	NA	5	6	8	6	8	8	8	8
2012518	South China	Guangdong	3A	NA	2012-08-14	1	55	5	NA	NA	1	140	91	96	76.3505	1	3	2.37	52	TRUE	FALSE	1	NA	NA	1	8	8	8	5	8	8	8	8	8	8	6	NA	NA	NA	NA	NA	6	6	8	6	8	8	8	8
2012757	East China	Fujian	3A	NA	2012-12-18	1	67	6	NA	NA	1	152	72	68	93.9391	5	1	NA	26	TRUE	FALSE	5	NA	NA	1	8	8	8	4	8	8	8	8	8	8	6	NA	NA	NA	NA	NA	6	2	8	6	8	8	8	8
2013020	South China	Guangdong	3A	NA	2013-01-15	1	54	1	34.9	NA	2	NA	NA	616	8.12504	5	3	10.05	16	TRUE	TRUE	28	31	NA	1	6	5	6	6	6	8	8	8	8	8	6	NA	NA	NA	NA	NA	5	1	8	5	8	8	8	8
2013029	South China	Guangdong	3A	NA	2013-01-15	1	39	4	NA	NA	2	NA	NA	159	46.4195	1	1	1.47	23	TRUE	TRUE	28	NA	NA	1	8	8	8	6	8	8	8	8	6	6	6	NA	NA	NA	NA	NA	5	5	8	6	8	8	8	8
2013034	South China	Guangdong	3A	NA	2013-01-17	2	50	5	37.5	NA	1	200	90	71	85.8318	2	2	NA	14	TRUE	FALSE	28	NA	NA	1	8	8	8	5	8	8	8	8	8	8	6	NA	NA	NA	NA	NA	5	1	8	6	8	8	8	8
2013076	South China	Guangdong	3A	NA	2013-01-31	1	50	1	26.1	NA	NA	NA	NA	272	22.4511	1	2	2.28	28	TRUE	TRUE	28	31	NA	1	8	8	8	1	8	8	8	8	6	6	6	NA	NA	NA	NA	NA	1	1	8	6	8	8	8	8
2013111	South China	Guangdong	3A	NA	2013-02-28	1	54	1	NA	NA	1	180	90	96	76.8887	6	1	0.39	34	TRUE	FALSE	5	NA	NA	1	8	8	8	3	8	8	8	8	8	8	5	NA	NA	NA	NA	NA	1	5	8	5	8	8	8	8
2013167	South China	Guangdong	3A	NA	2013-03-28	1	39	1	NA	NA	1	160	90	104	77.5526	NA	NA	NA	28	TRUE	FALSE	28	NA	NA	1	8	8	8	1	8	8	8	8	8	8	5	NA	NA	NA	NA	NA	1	5	8	6	8	8	8	8
2013169	South China	Guangdong	3A	NA	2013-03-28	1	65	5	NA	NA	1	NA	NA	103	65.3657	3	1	1.02	41	TRUE	FALSE	4	NA	NA	1	8	8	8	6	8	8	8	8	8	8	6	NA	NA	NA	NA	NA	6	1	8	6	8	8	8	8
2013213	East China	Jiangxi	3A	NA	2013-04-16	1	45	1	17	NA	1	NA	NA	53	121.464	6	3	NA	29	TRUE	FALSE	28	NA	NA	1	8	8	8	6	8	8	8	8	8	8	5	NA	NA	NA	NA	NA	1	6	8	6	8	8	8	8
2013218	Central China	Hubei	3A	NA	2013-04-16	2	59	4	NA	NA	1	207	80	196	23.6061	6	2	NA	16	TRUE	TRUE	28	31	NA	1	8	8	8	6	8	8	8	8	8	8	6	NA	NA	NA	NA	NA	5	1	8	6	8	8	8	8
2013235	South China	Guangdong	3A	NA	2013-04-23	2	50	1	NA	NA	1	162	78	53	106.65	NA	NA	NA	20	TRUE	FALSE	28	NA	NA	1	8	8	8	5	8	8	8	8	8	8	6	NA	NA	NA	NA	NA	5	6	8	6	8	8	8	8
2013260	South China	Guangdong	3A	NA	2013-05-07	1	55	5	NA	NA	1	161	99	82	92.3798	2	1	0.56	38	TRUE	FALSE	2	NA	NA	1	8	8	8	5	8	8	8	8	8	8	3	NA	NA	NA	NA	NA	1	1	8	6	8	8	8	8
2013271	South China	Guangdong	3A	NA	2013-05-09	2	43	1	NA	NA	2	NA	NA	133	42.2122	NA	NA	NA	25	TRUE	TRUE	4	NA	NA	1	8	8	8	5	8	8	8	8	8	8	6	NA	NA	NA	NA	NA	5	6	8	6	8	8	8	8
2013274	South China	Guangdong	3A	NA	2013-05-09	1	57	1	NA	NA	1	146	78	397	13.5313	NA	NA	NA	20	TRUE	TRUE	28	NA	NA	1	8	8	8	1	8	8	8	8	8	8	6	NA	NA	NA	NA	NA	5	5	8	5	8	8	8	8
2013297	Central China	Hunan	3A	NA	2013-05-21	2	53	1	NA	NA	2	NA	NA	73	81.2662	NA	NA	NA	26	TRUE	FALSE	5	28	NA	1	8	8	8	3	8	8	8	8	8	8	6	NA	NA	NA	NA	NA	6	5	8	5	8	8	8	8
2013309	South China	Guangdong	3A	NA	2013-05-23	1	56	4	NA	NA	2	NA	NA	139	48.4643	6	3	1.55	33	TRUE	TRUE	28	NA	NA	1	8	8	8	6	8	8	8	8	8	8	6	NA	NA	NA	NA	NA	6	6	8	6	8	8	8	8
2013643	South China	Guangdong	3A	NA	2013-10-22	2	40	1	NA	NA	1	180	100	71	92.0779	NA	NA	NA	16	TRUE	FALSE	28	31	NA	1	8	8	8	6	8	8	8	8	8	8	6	NA	NA	NA	NA	NA	1	2	8	6	8	8	8	8
2013661	South China	Guangdong	3A	NA	2013-10-29	2	62	1	NA	NA	1	170	90	84	64.3808	NA	NA	NA	46	TRUE	FALSE	28	33	NA	1	8	8	8	5	8	8	8	8	8	8	5	NA	NA	NA	NA	NA	6	1	8	6	8	8	8	8
2013746	South China	Guangdong	3A	NA	2013-12-03	2	49	1	NA	NA	2	NA	NA	113	49.2831	NA	NA	NA	40	TRUE	TRUE	28	NA	NA	1	8	8	8	1	8	8	8	8	8	8	6	NA	NA	NA	NA	NA	2	5	8	6	8	8	8	8
2013758	South China	Guangdong	3A	NA	2013-12-10	1	48	1	NA	NA	1	160	80	59	113.803	NA	NA	NA	20	TRUE	FALSE	5	28	NA	1	8	8	8	4	8	8	8	8	8	8	6	NA	NA	NA	NA	NA	6	1	8	6	8	8	8	8
2013803	East China	Zhejiang	3A	NA	2013-12-30	2	31	1	NA	NA	2	NA	NA	46	127.692	NA	NA	NA	24	TRUE	FALSE	1	NA	NA	1	8	8	8	6	8	8	8	8	6	6	6	NA	NA	NA	NA	NA	2	5	8	6	8	8	8	8
2014001	South China	Guangdong	3A	NA	2014-01-02	1	56	6	NA	NA	2	NA	NA	132	51.5885	6	1	0.26	26	TRUE	TRUE	6	NA	NA	1	8	8	8	6	6	6	6	6	8	8	6	NA	NA	NA	NA	NA	1	1	8	6	8	8	8	8
2014028	South China	Guangdong	3A	NA	2014-01-14	2	52	5	NA	NA	1	140	90	59	101.516	4	1	NA	35	TRUE	FALSE	5	NA	NA	1	8	8	8	3	4	1	6	3	8	8	5	NA	NA	NA	NA	NA	1	1	8	6	8	8	8	8
2014043	South China	Guangdong	3A	NA	2014-01-16	2	66	2	23.2	NA	1	180	110	401	9.45814	1	3	6.24	8	TRUE	FALSE	28	64	NA	1	8	8	8	6	6	6	6	6	8	8	6	NA	NA	NA	NA	NA	5	6	8	6	8	8	8	8
2014056	South China	Guangdong	3A	NA	2014-01-21	2	70	1	NA	NA	1	152	77	44	98.5228	NA	NA	NA	21	TRUE	FALSE	47	NA	NA	1	6	2	6	6	6	6	6	6	8	8	6	NA	NA	NA	NA	NA	1	5	8	6	8	8	8	8
2014065	South China	Guangdong	3A	NA	2014-02-11	1	47	6	NA	NA	2	NA	NA	79	101.648	6	1	2.5	30	TRUE	FALSE	5	NA	NA	1	8	8	8	4	8	8	8	8	6	6	6	NA	NA	NA	NA	NA	6	1	8	6	8	8	8	8
2014086	South China	Guangdong	3A	NA	2014-02-18	2	41	1	NA	NA	1	190	100	481	9.04821	NA	NA	NA	32	TRUE	TRUE	28	31	NA	1	8	8	8	3	8	8	8	8	8	8	1	NA	NA	NA	NA	NA	3	2	8	2	8	8	8	8
2014103	Central China	Hubei	3A	NA	2014-02-25	1	51	5	NA	NA	2	NA	NA	110	66.6096	1	2	NA	15	TRUE	FALSE	6	NA	NA	1	8	8	8	5	6	6	6	6	8	8	6	NA	NA	NA	NA	NA	5	6	8	6	8	8	8	8
2014122	South China	Guangdong	3A	NA	2014-03-04	2	41	6	NA	NA	2	NA	NA	69	94.6471	6	1	0.7	14	TRUE	FALSE	28	NA	NA	1	8	8	8	1	8	8	8	8	8	8	2	NA	NA	NA	NA	NA	6	2	8	6	8	8	8	8
2014133	South China	Guangdong	3A	NA	2014-03-06	1	55	5	NA	NA	NA	NA	NA	101	71.8048	3	2	NA	50	TRUE	FALSE	5	NA	NA	NA	8	8	8	3	6	6	6	4	8	8	6	NA	NA	NA	NA	NA	5	3	8	6	8	8	8	8
2014147	South China	Guangdong	3A	NA	2014-03-11	2	60	1	24.06	NA	NA	NA	NA	114	45.135	2	2	3.73	49	TRUE	TRUE	28	NA	NA	NA	8	8	8	6	6	6	6	6	6	2	1	NA	NA	NA	NA	NA	2	2	8	6	8	8	8	8
2014166	South China	Guangdong	3A	NA	2014-03-18	1	71	1	NA	1	1	168	100	83	61.318	NA	NA	NA	30	TRUE	FALSE	5	28	NA	NA	8	8	8	4	4	2	1	3	8	8	1	NA	NA	NA	NA	NA	5	1	8	6	8	8	8	8
2014192	South China	Guangdong	3A	NA	2014-03-25	1	50	1	NA	1	2	NA	NA	64	97.3078	NA	NA	NA	33	TRUE	FALSE	5	NA	NA	NA	8	8	8	3	4	6	6	6	6	6	6	NA	NA	NA	NA	NA	2	1	8	2	8	8	8	8
2014203	South China	Guangdong	3A	NA	2014-04-01	1	50	4	38	2	1	140	95	261	17.7869	6	2	5.77	54	TRUE	TRUE	28	31	NA	NA	8	8	8	6	6	6	6	6	8	8	6	NA	NA	NA	NA	NA	6	1	8	6	8	8	8	8
2014217	South China	Guangdong	3A	NA	2014-04-03	1	52	1	27.5	1	1	171	102	148	34.8234	1	3	5.63	20	TRUE	TRUE	5	28	NA	NA	8	8	8	3	3	1	3	4	8	8	6	NA	NA	NA	NA	NA	6	1	8	6	8	8	8	8
2014273	South China	Guangdong	3A	NA	2014-05-06	2	66	5	NA	1	2	NA	NA	58	92.5269	3	3	NA	21	TRUE	FALSE	28	NA	NA	NA	8	8	8	1	6	6	6	6	8	8	1	NA	NA	NA	NA	NA	6	6	8	1	8	8	8	8
2014284	South China	Guangdong	3A	NA	2014-05-08	2	31	6	NA	2	2	NA	NA	39	135.77	6	3	1.12	29	TRUE	FALSE	1	NA	NA	NA	8	8	8	6	8	8	8	8	8	8	6	NA	NA	NA	NA	NA	1	6	8	6	8	8	8	8
2014380	Central China	Henan	3A	NA	2014-06-12	1	37	5	NA	NA	1	165	120	56	114.75	2	NA	0.94	12	TRUE	FALSE	6	NA	NA	NA	8	8	8	6	8	8	8	8	8	8	6	NA	NA	NA	NA	NA	1	6	8	6	8	8	8	8
2014545	South China	Guangxi	3A	NA	2014-08-12	1	50	1	NA	1	2	NA	NA	20	146.963	NA	NA	NA	24	TRUE	FALSE	5	NA	NA	NA	8	8	8	4	3	6	6	4	6	6	6	NA	NA	NA	NA	NA	5	5	8	6	8	8	8	8
2014548	South China	Guangdong	3A	NA	2014-08-14	1	64	4	NA	2	1	180	NA	432	8.76615	3	2	NA	31	TRUE	TRUE	4	28	64	NA	8	8	8	1	8	8	8	8	8	8	6	NA	NA	NA	NA	NA	2	1	8	6	8	8	8	8
2014603	South China	Guangdong	3A	NA	2014-09-04	1	27	1	NA	1	2	NA	NA	39	156.354	NA	NA	NA	27	TRUE	FALSE	5	NA	NA	NA	8	8	8	4	8	8	8	8	8	8	6	NA	NA	NA	NA	NA	3	1	8	6	8	8	8	8
2014640	Central China	Hunan	3A	NA	2014-09-18	2	52	4	NA	NA	1	210	160	156.9	32.4496	4	2	NA	31	TRUE	TRUE	2	NA	NA	NA	8	8	8	6	8	8	8	8	8	8	3	NA	NA	NA	NA	NA	2	6	8	6	8	8	8	8
2014681	Central China	Hunan	3A	NA	2014-10-09	2	51	1	NA	NA	NA	NA	NA	78	76.0722	5	2	NA	17	TRUE	FALSE	28	NA	NA	NA	8	8	8	6	6	6	6	6	6	6	6	NA	NA	NA	NA	NA	1	5	8	6	8	8	8	8
2014704	South China	Guangdong	3A	NA	2014-10-21	2	66	1	NA	1	1	170	110	53	95.3123	NA	NA	NA	27	TRUE	FALSE	5	NA	NA	NA	8	8	8	3	3	6	1	4	8	8	6	NA	NA	NA	NA	NA	1	1	8	5	8	8	8	1
2014747	South China	Guangdong	3A	NA	2014-11-04	1	49	1	NA	1	1	NA	NA	143	49.1905	NA	NA	NA	15	TRUE	TRUE	28	NA	NA	NA	8	8	8	4	8	8	8	8	6	6	5	NA	NA	NA	NA	NA	1	2	8	2	8	8	8	8
2014748	South China	Guangdong	3A	NA	2014-11-04	1	52	5	NA	2	1	NA	NA	63	107.706	3	6	0.21	16	TRUE	FALSE	28	NA	NA	NA	8	8	8	6	6	6	6	6	8	8	6	NA	NA	NA	NA	NA	5	1	8	6	8	8	8	8
2014760	South China	Guangdong	3A	NA	2014-11-11	1	65	1	NA	1	2	NA	NA	76	91.0112	NA	NA	NA	24	TRUE	FALSE	5	NA	NA	NA	8	8	8	4	3	6	1	4	8	8	5	NA	NA	NA	NA	NA	2	1	8	1	8	8	8	6
2014774	South China	Guangdong	3A	NA	2014-11-18	1	59	5	NA	2	2	NA	NA	100	70.6602	1	2	1.6	29	TRUE	FALSE	5	NA	NA	NA	8	8	8	1	2	6	6	6	8	8	6	NA	NA	NA	NA	NA	6	5	8	6	8	8	8	6
2014817	South China	Guangdong	3A	NA	2014-12-02	2	64	4	39.1	2	1	NA	NA	188	23.9691	6	6	0.22	13	TRUE	TRUE	28	NA	NA	NA	8	8	8	5	5	6	6	6	6	6	5	NA	NA	NA	NA	NA	6	6	8	6	8	8	8	8
2014819	South China	Guangdong	3A	NA	2014-12-04	1	59	1	24.5	1	2	NA	NA	89	81.3509	5	3	9.41	27	TRUE	FALSE	4	NA	NA	NA	8	8	8	5	6	6	6	6	8	8	5	NA	NA	NA	NA	NA	6	6	8	6	8	8	8	8
2014824	South China	Guangdong	3A	NA	2014-12-04	1	57	5	NA	2	2	NA	NA	109	64.5695	1	2	NA	30	TRUE	FALSE	28	NA	NA	NA	8	8	8	1	5	6	6	6	6	6	6	NA	NA	NA	NA	NA	2	5	8	6	8	8	8	8
2014828	South China	Guangdong	3A	NA	2014-12-09	1	46	6	35.8	2	1	179	112	66	110.215	6	2	1.24	20	TRUE	FALSE	28	32	NA	NA	8	8	8	5	8	8	8	8	8	8	5	NA	NA	NA	NA	NA	1	6	8	6	8	8	8	8
2014833	South China	Guangdong	3A	NA	2014-12-09	1	81	1	NA	1	1	NA	NA	161	34.0413	NA	NA	NA	22	TRUE	TRUE	5	28	NA	NA	8	8	8	4	4	1	1	4	8	8	6	NA	NA	NA	NA	NA	6	2	8	6	8	8	8	6
2014835	South China	Guangdong	3A	NA	2014-12-09	1	49	5	43.3	2	2	NA	NA	93	82.7535	2	1	NA	35	TRUE	FALSE	2	NA	NA	NA	8	8	8	1	8	8	8	8	8	8	4	NA	NA	NA	NA	NA	1	3	8	6	8	8	8	8
2014836	South China	Guangdong	3A	NA	2014-12-09	2	51	5	NA	2	1	NA	NA	109	50.7598	1	3	NA	19	TRUE	TRUE	2	NA	NA	NA	8	8	8	5	6	6	6	6	8	8	2	NA	NA	NA	NA	NA	3	3	8	5	8	8	8	8
2014841	South China	Guangdong	3A	NA	2014-12-11	1	70	1	NA	1	1	158	88	149	40.3863	1	3	7.07	18	TRUE	TRUE	4	NA	NA	NA	8	8	8	6	6	6	6	6	8	8	6	NA	NA	NA	NA	NA	6	1	8	6	8	8	8	6
2014862	South China	Guangdong	3A	NA	2014-12-23	2	57	6	NA	2	1	170	100	106	50.3349	6	6	0.26	6	TRUE	TRUE	6	NA	NA	NA	8	8	8	6	6	6	6	6	8	8	6	NA	NA	NA	NA	NA	1	5	8	6	8	8	8	6
2014880	South China	Guangdong	3A	NA	2014-12-30	1	33	1	NA	1	2	NA	NA	61	124.728	NA	NA	NA	25	TRUE	FALSE	5	NA	NA	NA	8	8	8	4	4	4	1	6	8	8	2	NA	NA	NA	NA	NA	5	5	8	6	8	8	8	8
RJ-04-651	East China	Zhejiang	3B	98196	2007-12-13	2	48	5	NA	NA	NA	NA	NA		NA	NA	NA	NA	NA	TRUE	FALSE	28	NA	NA	1	8	8	8	6	8	8	8	8	8	8	6	8	8	8	8	8	6	6	6	6	6	8	8	8
RJ-04-664	East China	Shanghai	3A	195039	2007-12-20	1	73	1	NA	1	1	150	80	631	6.90604	NA	3	4.335	NA	TRUE	TRUE	28	NA	NA	1	2	2	8	6	8	8	8	8	8	8	6	8	8	8	8	8	6	6	6	6	6	8	8	8
RJ-04-669	East China	Zhejiang	3B	97570	2007-12-28	1	63	5	NA	NA	NA	NA	NA		NA	NA	NA	NA	NA	TRUE	FALSE	28	NA	NA	1	8	8	8	6	8	8	8	8	8	8	6	8	8	8	8	8	6	6	6	6	6	8	8	8
RJ-04-670	East China	Shanghai	3A	123374	2007-12-28	2	51	5	NA	NA	NA	NA	NA		NA	NA	NA	NA	NA	TRUE	FALSE	28	NA	NA	1	8	8	8	6	8	8	8	8	8	8	6	8	8	8	8	8	6	3	6	6	6	8	8	8
RJ-05-088	East China	Shanghai	3B	54407	2008-03-06	2	57	5	NA	NA	NA	NA	NA		NA	NA	NA	NA	NA	TRUE	FALSE	28	NA	NA	1	8	8	8	6	8	8	8	8	8	8	6	8	8	8	8	8	6	3	6	6	6	8	8	8
RJ-05-095	East China	Shanghai	3A	202437	2008-03-06	1	40	1	12	1	1	162	108	125	61.6559	2	3	8.982	NA	TRUE	FALSE	28	NA	NA	1	8	8	8	6	8	8	8	8	8	8	6	8	8	8	8	8	2	3	6	6	6	8	8	8
RJ-05-103	East China	Shanghai	3B	101709	2008-03-13	2	49	5	NA	NA	NA	NA	NA		NA	NA	NA	NA	NA	TRUE	FALSE	28	NA	NA	1	8	8	8	6	8	8	8	8	8	8	6	8	8	8	8	8	6	6	6	6	6	8	8	8
RJ-05-117	East China	Shanghai	3A	204436	2008-03-20	1	73	1	NA	2	1	150	90		NA	5	4	7.315	NA	TRUE	FALSE	28	NA	NA	1	8	8	8	6	8	8	8	8	8	8	8	8	8	8	8	8	3	3	2	6	6	8	8	8
RJ-05-164	East China	Shanghai	3A	206884	2008-04-17	2	29	5	NA	NA	NA	NA	NA		NA	2	2	0.345	NA	TRUE	FALSE	28	NA	NA	1	8	8	8	6	8	8	8	8	8	8	6	8	8	8	8	8	6	6	6	6	6	8	8	8
RJ-08-107	East China	Shanghai	3A	334832	2011-03-01	1	69	1	25	1	1	160	80	182	31.9331	2	4	6.7	NA	TRUE	TRUE	28	NA	NA	1	8	8	8	6	8	8	8	8	8	8	6	8	8	8	8	8	6	6	6	6	6	8	8	8
RJ-08-109	East China	Zhejiang	3B	168147	2011-03-03	2	35	1	NA	NA	NA	NA	NA		NA	NA	NA	NA	NA	TRUE	FALSE	28	NA	NA	1	8	8	8	6	8	8	8	8	8	8	6	8	8	8	8	8	6	6	6	6	6	8	8	8
RJ-08-121	East China	Shanghai	3A	274478	2011-03-08	1	63	5	28.8	2	2	92	58	123	53.4905	5	2	NA	NA	TRUE	TRUE	28	NA	NA	1	8	8	8	6	8	8	8	8	8	8	6	8	8	8	8	8	6	1	6	6	6	8	8	8
2008050	Southwest China	Sichuan	3A	NA	2008-04-01	2	46	1	NA	1	1	160	103	87.6	68.4754	2	3	3.57	41	TRUE	FALSE	28	NA	NA	1	8	8	8	6	8	8	8	8	8	8	6	NA	NA	NA	NA	NA	2	2	8	6	8	8	8	8
2008125	Southwest China	Sichuan	3A	NA	2008-06-24	1	57	1	31.8	2	1	173	77	297.5	19.1792	3	3	7.494	16	TRUE	TRUE	10	NA	NA	1	8	8	8	6	8	8	8	8	8	8	1	NA	NA	NA	NA	NA	3	1	8	2	8	8	8	8
2008235	Southwest China	Sichuan	3A	NA	2008-12-18	1	64	1	29.6	1	1	158	85	176.7	34.2777	1	3	6.779	10	TRUE	TRUE	5	NA	NA	1	8	8	8	2	8	8	8	8	8	8	5	NA	NA	NA	NA	NA	6	3	8	2	8	8	8	8
2008243	Southwest China	Sichuan	3A	NA	2008-12-25	1	47	1	NA	1	2	NA	NA	127.9	57.0923	NA	NA	NA	11	TRUE	TRUE	43	NA	NA	1	6	2	8	6	8	8	8	8	8	8	6	NA	NA	NA	NA	NA	1	6	8	5	8	8	8	8
2009024	Southwest China	Sichuan	3A	NA	2009-02-10	2	70	1	NA	1	2	NA	NA	214.3	19.6155	4	3	NA	8	TRUE	TRUE	20	NA	NA	1	8	8	8	6	8	8	8	8	8	8	2	NA	NA	NA	NA	NA	6	6	8	6	8	8	8	8
2009207	Southwest China	Sichuan	3A	NA	2009-09-10	1	35	4	39.3	2	1	140	98	215.1	33.1307	1	3	5.655	2	TRUE	TRUE	28	NA	NA	1	8	8	8	6	8	8	8	8	8	8	5	NA	NA	NA	NA	NA	2	1	8	1	8	8	8	8
2009286	Southwest China	Sichuan	3A	NA	2009-12-14	2	27	6	NA	1	2	NA	NA	130	48.5545	NA	NA	2.1	1	TRUE	TRUE	28	NA	NA	1	8	8	8	5	8	8	8	8	8	8	5	NA	NA	NA	NA	NA	1	2	8	1	8	8	8	8
2010092	Southwest China	Sichuan	3A	NA	2010-03-30	1	69	3	23.7	1	2	NA	NA	183.2	31.6804	1	3	3.48	5	TRUE	FALSE	1	60	NA	1	8	8	8	6	8	8	8	8	8	8	6	NA	NA	NA	NA	NA	6	6	8	6	8	8	8	8
2010252	Southwest China	Sichuan	3A	NA	2010-08-17	1	27	4	NA	NA	NA	NA	NA	NA	NA	NA	NA	NA	15	TRUE	TRUE	2	28	NA	1	8	8	8	5	8	8	8	8	8	8	3	NA	NA	NA	NA	NA	1	2	8	6	8	8	8	8
2010253	Southwest China	Sichuan	3A	NA	2010-08-20	1	64	1	NA	1	2	NA	NA	118.5	55.5643	NA	NA	NA	17	TRUE	TRUE	28	NA	NA	1	8	8	8	2	8	8	8	8	8	8	2	NA	NA	NA	NA	NA	3	3	8	2	8	8	8	8
2010325	Southwest China	Sichuan	3A	NA	2010-11-11	2	52	1	NA	1	2	NA	NA	47.4	109.098	NA	NA	NA	7	TRUE	FALSE	5	NA	NA	1	8	8	8	3	8	8	8	8	8	8	6	NA	NA	NA	NA	NA	6	5	8	6	8	8	8	8
2011049	Southwest China	Sichuan	3A	NA	2011-02-17	2	44	1	NA	1	2	NA	NA	108	53.9156	NA	NA	NA	15	TRUE	TRUE	28	NA	NA	NA	8	8	8	6	8	8	8	8	8	8	5	NA	NA	NA	NA	NA	1	1	8	6	8	8	8	8
2011081	Southwest China	Sichuan	3A	NA	2011-03-09	1	46	6	45.8	2	2	NA	NA	65.8	110.353	5	2	1.47	8	TRUE	FALSE	4	NA	NA	NA	8	8	8	2	8	8	8	8	8	8	5	NA	NA	NA	NA	NA	2	6	8	5	8	8	8	8
2011163	Southwest China	Sichuan	3A	NA	2011-05-18	2	64	1	NA	1	1	162	86	60.3	92.643	NA	NA	NA	4	TRUE	FALSE	5	28	NA	NA	8	8	8	3	8	8	8	8	8	8	6	NA	NA	NA	NA	NA	5	2	8	2	8	8	8	8
2011235	Southwest China	Sichuan	3A	NA	2011-07-22	1	41	5	36.3	2	2	NA	NA	74.3	108.73	4	1	0.797	3	TRUE	FALSE	2	28	NA	NA	8	8	8	6	8	8	8	8	8	8	2	NA	NA	NA	NA	NA	2	2	8	6	8	8	8	8
2011381	Southwest China	Sichuan	3A	NA	2011-12-06	2	55	1	NA	NA	NA	NA	NA	NA	NA	NA	NA	NA	4	TRUE	FALSE	5	NA	NA	NA	8	8	8	3	8	8	8	8	8	8	6	NA	NA	NA	NA	NA	6	1	8	6	8	8	8	8
2012108	Southwest China	Sichuan	3A	NA	2012-03-13	1	38	5	34.3	1	2	NA	NA	63.1	118.759	4	1	2.19	19	TRUE	FALSE	28	NA	NA	NA	8	8	8	6	8	8	8	8	8	8	1	NA	NA	NA	NA	NA	5	2	8	6	8	8	8	8
2012115	Southwest China	Sichuan	3A	NA	2012-03-14	1	48	1	23.7	2	2	NA	NA	131.4	54.8721	5	3	8.941	4	TRUE	TRUE	28	NA	NA	NA	8	8	8	8	8	8	8	8	8	8	8	NA	NA	NA	NA	NA	8	8	8	8	8	8	8	8
2012130	Southwest China	Sichuan	3A	NA	2012-03-27	1	48	1	28.3	1	2	NA	NA	147.4	47.7551	5	3	8.94	9	TRUE	TRUE	28	NA	NA	NA	8	8	8	1	8	8	8	8	8	8	6	NA	NA	NA	NA	NA	6	6	8	6	8	8	8	8
2012134	Southwest China	Sichuan	3A	NA	2012-04-05	1	38	1	31.5	1	2	NA	NA	106.3	76.061	3	3	12.816	18	TRUE	FALSE	28	NA	NA	NA	8	8	8	1	8	8	8	8	8	8	6	NA	NA	NA	NA	NA	6	6	8	6	8	8	8	8
2012156	Southwest China	Sichuan	3A	NA	2012-04-17	1	52	6	42.6	1	2	NA	NA	104	70.7843	5	3	NA	10	TRUE	FALSE	28	31	NA	NA	8	8	8	8	8	8	8	8	8	8	8	NA	NA	NA	NA	NA	8	8	8	8	8	8	8	8
2012240	Southwest China	Sichuan	3A	NA	2012-06-13	2	41	6	36	1	1	170	80	92.1	66.7554	5	3	8.932	9	TRUE	FALSE	28	NA	NA	NA	8	8	8	1	8	8	8	8	8	8	6	NA	NA	NA	NA	NA	2	1	8	6	8	8	8	8
2012247	Southwest China	Sichuan	3A	NA	2012-06-15	1	60	4	37.7	2	2	NA	NA	748.3	6.15696	6	6	NA	12	TRUE	TRUE	32	NA	NA	NA	8	8	8	6	8	8	8	8	8	8	6	NA	NA	NA	NA	NA	1	2	8	1	8	8	8	8
2012334	Southwest China	Sichuan	3A	NA	2012-08-09	2	51	1	NA	2	2	NA	NA	123.2	43.7744	NA	NA	NA	15	TRUE	TRUE	28	NA	NA	NA	6	6	8	1	8	8	8	8	6	6	6	NA	NA	NA	NA	NA	5	1	8	6	8	8	8	8
2012353	Southwest China	Sichuan	3A	NA	2012-08-28	2	46	6	40.9	1	2	NA	NA	53.9	109.083	5	4	2.204	21	TRUE	FALSE	2	28	NA	NA	6	6	8	1	8	8	8	8	8	8	3	NA	NA	NA	NA	NA	1	1	8	6	8	8	8	8
2012394	Southwest China	Sichuan	3A	NA	2012-09-26	2	61	1	20.8	1	2	NA	NA	60	94.7715	5	3	NA	10	TRUE	FALSE	6	NA	NA	NA	6	6	8	1	8	8	8	8	8	8	6	NA	NA	NA	NA	NA	6	6	8	1	8	8	8	8
2012495	Southwest China	Sichuan	3A	NA	2012-12-04	1	48	5	27.2	2	2	NA	NA	105.8	71.3066	4	3	2.781	22	TRUE	FALSE	28	NA	NA	NA	6	6	8	6	8	8	8	8	8	8	5	NA	NA	NA	NA	NA	6	6	8	6	8	8	8	8
2012505	Southwest China	Sichuan	3A	NA	2012-12-11	2	52	6	46.4	2	2	NA	NA	38.8	116.525	5	1	1.125	10	TRUE	FALSE	2	NA	NA	NA	6	6	8	6	8	8	8	8	8	8	3	NA	NA	NA	NA	NA	1	1	8	6	8	8	8	8
2012523	Southwest China	Sichuan	3A	NA	2012-12-19	1	43	1	NA	1	1	143	87	63.9	114.068	NA	NA	NA	18	TRUE	FALSE	5	NA	NA	NA	6	6	8	3	8	8	8	8	8	8	6	NA	NA	NA	NA	NA	6	6	8	6	8	8	8	8
2013095	Southwest China	Sichuan	3A	NA	2013-03-07	2	31	6	28.9	NA	2	NA	NA	NA	NA	NA	NA	2.03	23	TRUE	FALSE	28	NA	NA	1	6	6	8	6	8	8	8	8	8	8	5	NA	NA	NA	NA	NA	2	6	8	6	8	8	8	8
2013113	Southwest China	Sichuan	3A	NA	2013-03-19	1	66	6	43.4	NA	1	NA	NA	52.2	105.462	6	2	NA	2	TRUE	FALSE	2	NA	NA	1	6	6	8	5	8	8	8	8	8	8	3	NA	NA	NA	NA	NA	1	2	8	6	8	8	8	8
2013162	Southwest China	Sichuan	3A	NA	2013-04-16	1	59	6	30.3	2	2	NA	NA	73.9	96.0287	6	2	2.134	19	TRUE	FALSE	28	NA	NA	1	6	6	8	1	8	8	8	8	8	8	6	NA	NA	NA	NA	NA	6	6	8	6	8	8	8	8
2013171	Southwest China	Sichuan	3A	NA	2013-04-17	2	49	6	23.1	2	2	NA	NA	110.5	50.6343	6	2	3.3	3	TRUE	TRUE	28	NA	NA	1	6	6	8	6	8	8	8	8	6	6	6	NA	NA	NA	NA	NA	6	6	8	6	8	8	8	8
2013181	Southwest China	Sichuan	3A	NA	2013-04-24	1	60	1	NA	1	1	NA	NA	116.8	58.1548	NA	NA	NA	17	TRUE	TRUE	28	31	NA	1	6	6	8	1	8	8	8	8	8	8	6	NA	NA	NA	NA	NA	6	6	8	6	8	8	8	8
2013182	Southwest China	Sichuan	3A	NA	2013-04-24	1	64	5	25.2	1	1	NA	NA	99.6	68.5529	3	3	2.17	6	TRUE	FALSE	28	NA	NA	1	6	6	8	6	8	8	8	8	8	8	6	NA	NA	NA	NA	NA	6	6	8	6	8	8	8	8
2013211	Southwest China	Sichuan	3A	NA	2013-05-14	1	75	1	NA	1	2	NA	NA	81.4	80.9875	NA	NA	NA	15	TRUE	FALSE	5	NA	NA	1	6	6	8	3	8	8	8	8	8	8	6	NA	NA	NA	NA	NA	6	1	8	5	8	8	8	8
2013219	Southwest China	Sichuan	3A	NA	2013-05-15	1	46	5	42.5	2	2	NA	NA	55.5	118.35	1	1	NA	1	TRUE	FALSE	6	NA	NA	1	6	6	8	6	8	8	8	8	8	8	6	NA	NA	NA	NA	NA	6	6	8	6	8	8	8	8
2013226	Southwest China	Sichuan	3A	NA	2013-05-15	1	58	6	43.7	2	2	NA	NA	87.8	83.28	6	1	0.316	16	TRUE	FALSE	28	NA	NA	1	6	6	8	1	8	8	8	8	6	6	6	NA	NA	NA	NA	NA	6	6	8	6	8	8	8	8
2013235	Southwest China	Sichuan	3A	NA	2013-05-22	1	51	1	NA	1	1	145	83	102.4	72.632	NA	NA	NA	17	TRUE	FALSE	28	NA	NA	1	6	6	8	6	8	8	8	8	6	6	6	NA	NA	NA	NA	NA	6	6	8	6	8	8	8	8
2013288	Southwest China	Sichuan	3A	NA	2013-06-19	1	64	1	NA	1	1	144	76	110	60.7963	NA	NA	NA	11	TRUE	FALSE	28	NA	NA	1	6	6	8	1	8	8	8	8	8	8	6	NA	NA	NA	NA	NA	6	6	8	6	8	8	8	8
2013293	Southwest China	Sichuan	3A	NA	2013-06-25	2	50	1	NA	1	1	148	87	36.9	120.142	NA	NA	NA	11	TRUE	FALSE	28	NA	NA	1	6	6	8	1	8	8	8	8	8	8	6	NA	NA	NA	NA	NA	5	6	8	6	8	8	8	8
2013304	Southwest China	Sichuan	3A	NA	2013-06-26	1	39	5	NA	2	2	NA	NA	NA	NA	2	3	1.73	4	TRUE	FALSE	5	NA	NA	1	6	6	8	3	8	8	8	8	8	8	1	NA	NA	NA	NA	NA	6	1	8	5	8	8	8	8
2013351	Southwest China	Sichuan	3A	NA	2013-07-24	2	52	5	42	2	1	NA	NA	46.7	109.633	2	2	NA	20	TRUE	FALSE	20	NA	NA	1	6	6	8	6	8	8	8	8	8	8	3	NA	NA	NA	NA	NA	6	6	8	6	8	8	8	8
2013352	Southwest China	Sichuan	3A	NA	2013-07-24	1	50	5	35.6	2	2	NA	NA	102.5	73.0578	1	3	1.1	5	TRUE	FALSE	28	NA	NA	1	6	6	8	6	8	8	8	8	8	8	6	NA	NA	NA	NA	NA	6	6	8	6	8	8	8	8
2013381	Southwest China	Sichuan	3A	NA	2013-08-07	1	60	3	44.7	2	2	NA	NA	189.9	32.3138	5	2	1.04	4	TRUE	FALSE	28	62	NA	1	6	6	8	6	8	8	8	8	8	8	6	NA	NA	NA	NA	NA	6	6	8	6	8	8	8	8
2013402	Southwest China	Sichuan	3A	NA	2013-08-21	1	59	5	44.8	2	2	NA	NA	78.5	93.6747	3	2	NA	16	TRUE	FALSE	28	NA	NA	1	6	6	8	6	8	8	8	8	8	8	6	NA	NA	NA	NA	NA	6	6	8	6	8	8	8	8
2013420	Southwest China	Sichuan	3A	NA	2013-09-03	2	52	5	34.6	2	2	NA	NA	83	70.0733	2	1	NA	12	TRUE	FALSE	2	NA	NA	1	6	6	8	6	8	8	8	8	8	8	3	NA	NA	NA	NA	NA	6	2	8	6	8	8	8	8
2013439	Southwest China	Sichuan	3A	NA	2013-09-17	1	44	6	44.4	2	1	NA	NA	96.5	81.9677	NA	1	0.768	21	TRUE	FALSE	28	NA	NA	1	8	8	8	1	8	8	8	8	8	8	5	NA	NA	NA	NA	NA	1	6	8	6	8	8	8	8
2013471	Southwest China	Sichuan	3A	NA	2013-10-16	2	43	5	33.1	2	2	NA	NA	79.9	78.162	1	2	NA	26	TRUE	FALSE	28	NA	NA	1	6	6	8	6	8	8	8	8	8	8	6	NA	NA	NA	NA	NA	2	6	8	5	8	8	8	8
2014057	Southwest China	Sichuan	3A	NA	2014-02-26	2	44	6	41.3	2	2	NA	NA	37.5	124.651	NA	1	NA	12	TRUE	FALSE	2	NA	NA	NA	8	8	8	6	8	8	8	8	8	8	2	NA	NA	NA	NA	NA	5	1	8	6	8	8	8	8
2014074	Southwest China	Sichuan	3A	NA	2014-03-05	2	47	7	32.3	2	2	NA	NA	56.3	106.778	1	5	NA	20	TRUE	FALSE	5	NA	NA	1	8	8	8	3	8	8	8	8	8	8	6	NA	NA	NA	NA	NA	6	1	8	6	8	8	8	8
2014089	Southwest China	Sichuan	3A	NA	2014-03-12	2	57	5	NA	NA	NA	NA	NA	NA	NA	NA	NA	NA	29	TRUE	FALSE	28	NA	NA	1	8	8	8	1	8	8	8	8	8	8	6	NA	NA	NA	NA	NA	2	3	8	1	8	8	8	8
2014154	Southwest China	Sichuan	3A	NA	2014-04-14	1	63	1	NA	NA	NA	NA	NA	NA	NA	NA	NA	NA	19	TRUE	FALSE	5	NA	NA	NA	8	8	8	3	8	8	8	8	6	6	1	NA	NA	NA	NA	NA	2	1	8	2	8	8	8	8
2014177	Southwest China	Sichuan	3A	NA	2014-04-23	2	48	1	NA	NA	2	NA	NA	NA	NA	NA	NA	4.95	15	TRUE	FALSE	28	NA	NA	NA	8	8	8	6	8	8	8	8	8	8	5	NA	NA	NA	NA	NA	6	6	8	6	8	8	8	8
2014190	Southwest China	Sichuan	3A	NA	2014-05-06	1	58	1	NA	1	2	NA	NA	180	34.9624	NA	NA	NA	8	TRUE	TRUE	28	NA	NA	NA	8	8	8	6	8	8	8	8	8	8	6	NA	NA	NA	NA	NA	6	6	8	6	8	8	8	8
2014228	Southwest China	Sichuan	3A	NA	2014-05-22	1	41	6	NA	2	1	NA	NA	NA	NA	NA	NA	1.26	15	TRUE	FALSE	30	NA	NA	NA	8	8	8	6	8	8	8	8	6	6	1	NA	NA	NA	NA	NA	1	6	8	6	8	8	8	8
2014235	Southwest China	Sichuan	3A	NA	2014-05-27	1	41	6	NA	1	1	NA	NA	NA	NA	NA	NA	2.069	13	TRUE	FALSE	30	NA	NA	NA	8	8	8	6	8	8	8	8	8	8	6	NA	NA	NA	NA	NA	6	6	8	6	8	8	8	8
2014237	Southwest China	Sichuan	3A	NA	2014-05-28	1	53	1	NA	1	2	NA	NA	210.2	30.0204	NA	NA	NA	12	TRUE	TRUE	28	NA	NA	NA	8	8	8	6	8	8	8	8	8	8	6	NA	NA	NA	NA	NA	1	2	8	6	8	8	8	8
2014244	Southwest China	Sichuan	3A	NA	2014-06-03	2	58	1	NA	1	2	NA	NA	55.1	99.5412	NA	NA	NA	21	TRUE	FALSE	5	NA	NA	NA	8	8	8	3	8	8	8	8	8	8	5	NA	NA	NA	NA	NA	6	2	8	5	8	8	8	8
2014259	Southwest China	Sichuan	3A	NA	2014-06-10	1	57	1	NA	1	1	155	83	109.1	64.498	NA	NA	NA	10	TRUE	FALSE	5	31	NA	NA	8	8	8	2	8	8	8	8	8	8	6	NA	NA	NA	NA	NA	6	2	8	6	8	8	8	8
2014293	Southwest China	Sichuan	3A	NA	2014-06-24	2	60	1	NA	1	2	NA	NA	117.2	43.6494	NA	NA	NA	27	TRUE	TRUE	28	NA	NA	NA	8	8	8	6	8	8	8	8	6	6	6	NA	NA	NA	NA	NA	2	2	8	5	8	8	8	8
2014317	Southwest China	Sichuan	3A	NA	2014-07-08	1	61	6	23.2	1	1	169	77	86.3	83.26	NA	3	3.47	4	TRUE	FALSE	28	NA	NA	NA	8	8	8	6	8	8	8	8	8	8	6	NA	NA	NA	NA	NA	6	2	8	6	8	8	8	8
2014459	Southwest China	Sichuan	3A	NA	2014-09-16	1	43	6	41.7	2	2	NA	NA	118.7	64.2652	6	2	0.39	2	TRUE	FALSE	28	NA	NA	NA	8	8	8	1	8	8	8	8	8	8	6	NA	NA	NA	NA	NA	5	2	8	6	8	8	8	8
2014476	Southwest China	Sichuan	3A	NA	2014-09-23	1	66	1	NA	1	2	NA	NA	195	30.0032	NA	NA	NA	47	TRUE	TRUE	5	28	NA	1	8	8	8	2	8	8	8	8	8	8	5	NA	NA	NA	NA	NA	6	3	8	6	8	8	8	8
2014497	Southwest China	Sichuan	3A	NA	2014-10-09	1	68	1	NA	1	1	NA	NA	96.1	69.5994	NA	NA	NA	10	TRUE	FALSE	5	63	NA	NA	8	8	8	3	8	8	8	8	8	8	6	NA	NA	NA	NA	NA	6	2	8	6	8	8	8	8
2014551	Southwest China	Sichuan	3A	NA	2014-11-07	1	58	1	NA	1	2	NA	NA	52	111.734	NA	NA	NA	11	TRUE	FALSE	5	NA	NA	NA	8	8	8	3	8	8	8	8	8	8	5	NA	NA	NA	NA	NA	6	6	8	6	8	8	8	8
2014576	Southwest China	Sichuan	3A	NA	2014-11-19	1	50	1	NA	1	2	NA	NA	85.8	90.5827	NA	NA	NA	10	TRUE	FALSE	1	NA	NA	NA	8	8	8	6	8	8	8	8	8	8	6	NA	NA	NA	NA	NA	6	6	8	6	8	8	8	8
[truncated: 69 more columns]

## Sheet: Description of column header
Variables	PCODE	Region	Province	Hosp.level	ID	Date	Gender	Age	CFA	ALB	Edema	HBP	SBP	DBP	Scr	eGFR	Uhemo	Upro	Uproa	Nephron	Diabetes	CKD	Diag	Diag2	Diag3	IMMF	IMMFA	IMMFB	IMMFC	IMMFD	IMMFE	IMMFF	IMMFG	IMMFH	IMMFHBC	IMMFHBS	IMMFI	IMMFIG1	IMMFIG2	IMMFIG3	IMMFIG4	IMMFIG5	IMMFJ	IMMFK	IMMFL	IMMFM	IMMFN	IMMFO	IMMFP
Description	Number of pathological biopsy			The level of hospital	Patients' identification number in hospital	Date for renal biopsy			Clinical diagnosis	Albumin level		Hypertension	Systolic blood pressure	diastolic blood pressure	Serum creatinine level	estimated Glomerular Filtration Rate (using CKD-EPI Equation)	Hematuria	Proteinuria	24h quantitative urine protein level	Number of nephron in renal biopsy		Chronic kidney disease	Major diagnosis	Major diagnosis-2	Major diagnosis-3	Immunofluorescent staining	kappa depostion	lambda depostion	Amyloid protein A deposition	IgG deposition	IgG1 deposition	IgG2 deposition	IgG3 deposition	IgG4 deposition	HBcAg deposition	HBsAg deposition	IgA deposition	μ heavy chain deposition	δ heavy chain deposition	γ heavy chain deposition	α heavy chain deposition	ε heavy chain deposition	IgM deposition	C3 deposition	C4 deposition	C1q deposition	Fib deposition	Collagen-a3 deposition	Collagen-a4 deposition
Meaning of Code							1=male		1=Nephrotic syndrome		1=positive	1=positive					1=1+	1=1+					1=MCD			1=True	1=1+	1=1+	1=1+	1=1+	1=1+	1=1+	1=1+	1=1+	1=1+	1=1+	1=1+	1=1+	1=1+	1=1+	1=1+	1=1+	1=1+	1=1+	1=1+	1=1+	1=1+	1=1+	1=1+
							2=female		2=Nephrotic syndrome plus Acute kidney injure		2=negative	2=negative					2=2+	2=2+					2=IgAN			2=False	2=2+	2=2+	2=2+	2=2+	2=2+	2=2+	2=2+	2=2+	2=2+	2=2+	2=2+	2=2+	2=2+	2=2+	2=2+	2=2+	2=2+	2=2+	2=2+	2=2+	2=2+	2=2+	2=2+
									3=Acute kidney injury								3=3+	3=3+					3=Focal				3=3+	3=3+	3=3+	3=3+	3=3+	3=3+	3=3+	3=3+	3=3+	3=3+	3=3+	3=3+	3=3+	3=3+	3=3+	3=3+	3=3+	3=3+	3=3+	3=3+	3=3+	3=3+	3=3+
									4=Chronic progressive kidney injury								4=4+	4=4+									4=4+	4=4+	4=4+	4=4+	4=4+	4=4+	4=4+	4=4+	4=4+	4=4+	4=4+	4=4+	4=4+	4=4+	4=4+	4=4+	4=4+	4=4+	4=4+	4=4+	4=4+	4=4+	4=4+
									5=Proteinuria plus Hematuria								5=±	5=±									5=±	5=±	5=±	5=±	5=±	5=±	5=±	5=±	5=±	5=±	5=±	5=±	5=±	5=±	5=±	5=±	5=±	5=±	5=±	5=±	5=±	5=±	5=±
									6=Proteinuria								6=negative	6=negative									6=negative	6=negative	6=negative	6=negative	6=negative	6=negative	6=negative	6=negative	6=negative	6=negative	6=negative	6=negative	6=negative	6=negative	6=negative	6=negative	6=negative	6=negative	6=negative	6=negative	6=negative	6=negative	6=negative
									7=Hematuria																		7=positive	7=positive	7=positive	7=positive	7=positive	7=positive	7=positive	7=positive	7=positive	7=positive	7=positive	7=positive	7=positive	7=positive	7=positive	7=positive	7=positive	7=positive	7=positive	7=positive	7=positive	7=positive	7=positive
									8=Renal tubular acidosis																		8=NA	8=NA	8=NA	8=NA	8=NA	8=NA	8=NA	8=NA	8=NA	8=NA	8=NA	8=NA	8=NA	8=NA	8=NA	8=NA	8=NA	8=NA	8=NA	8=NA	8=NA	8=NA	8=NA
[truncated: 70 more columns]
